# Supplementary material for: Integrated widely targeted UPLC-MS/MS metabolomics and transcriptomics reveal MYB-linked variation in bioactive phenolics across five kiwifruit varieties
Source: Food Chem (Oxf). 2026 May 9;12:100410. doi: 10.1016/j.fochms.2026.100410 (PMC13200118; doi:10.1016/j.fochms.2026.100410)
Supplement: Supplementary material 2 — Supplementary Table S1. Comprehensive raw data of all polyphenol metabolites identified across five kiwifruit varieties via widely targeted UPLC-MS/MS analysis. Supplementary Table S2. Complete statistical summary of phenolic metabolites across all pairwise varietal comparisons. For each of the ten comparisons among the five kiwifruit varieties (LC, WL, GC, SG, DY), the table lists each identified metabolite alongside its Variable Importance in Projection (VIP) score from OPLS-DA, p-value (Student's t-test), log₂ fold change (Log2FC), and fold change value. Supplementary Table S3. The table lists each of the 40 phenolic compounds designated PP1 through PP40 alongside their full chemical names, as used in hierarchical cluster analysis (HCA) and subsequent statistical comparisons.Supplementary Table S4. Transcriptomic dataset from five kiwifruit varieties. The table lists gene expression levels (FPKM and read counts) in biological triplicates, results of differential expression analysis (log₂FC, p-value, adjusted p-value) for pairwise variety comparisons, and comprehensive functional annotations (KEGG, GO, Pfam, TF family, etc.). [file mmc2.xlsx]

## Sheet: Table S1
Supplementary Table S1. Comprehensive raw data of all polyphenol metabolites identified across five kiwifruit varieties via widely targeted UPLC-MS/MS analysis. For each compound, the table provides: the metabolite name; molecular formula; precursor ion (Q1) and product ion (Q3) masses (m/z) defining the MRM transition; corresponding CAS registry number; and the assigned identification confidence…
Index	Compounds	Class I	Class II	Formula	Q1 (Da)	Q3 (Da)	Molecular weight (Da)	Ionization model	Level	CAS	cpd_ID	LC1	LC2	LC3	DY1	DY2	DY3	GC1	GC2	GC3	SG1	SG2	SG3	WL1	WL2	WL3	QC01	QC02	QC03	kegg_map	mw_cpd_ID	mw_map
MWStz526	Daphnin*	Lignans and Coumarins	Coumarins	C15H16O9	341.09	179.04	340.0794	[M+H]+	1	486-55-5	C01421	33936535.52000003	39924640.936499946	22444239.693000045	63736009.41250005	63741505.20949998	52630745.47950002	338675.49999999994	221263.84549999976	256914.05599999946	486295.57200000033	520177.3565000002	552854.6730000007	58428412.58949996	65118615.49649984	47065103.34450004	25099785.92050003	24677198.12550003	26660288.58750001	-	C01421	-
Waptp03029	8-Methoxycoumarin*	Lignans and Coumarins	Coumarins	C10H8O3	177.05	89.04	176.0474	[M+H]+	1	-	-	27291189.93050003	37715146.03649994	19286327.87550004	49076076.58500005	47800161.19849998	34859086.61350001	10447556.483499978	7028033.666999989	10213145.240999976	16149007.676000012	16726424.184500014	13104254.997500027	11203736.743999993	10206851.50699997	7034809.399000006	26513641.36600002	21815555.760000028	21299812.380000006	-	-	-
Salp003173	5-Hydroxycoumarin	Lignans and Coumarins	Coumarins	C9H6O3	163.04	89.04	162.0317	[M+H]+	1	6093-67-0	-	44415182.36949985	42112360.45899985	42015913.56099986	85689450.96699974	72158833.435	44869097.35150001	18757286.10650005	13399222.476999968	22228522.11250005	50570940.64099996	53789073.90399993	43905298.37299985	44679691.61600003	54904842.52349996	40505310.83549997	43457793.65649997	35801944.129999995	48827072.04899997	-	-	-
Waptp02742	5-Hydroxy-6-Methoxychromanon	Lignans and Coumarins	Coumarins	C10H10O4	195.06	117.03	194.0574	[M+H]+	1	-	-	11475931.079000013	7349955.860499995	15597048.603500035	8382168.824500007	9299655.548000004	16337960.6505	2234117.309999994	4493133.128499993	2364469.9469999936	3616526.6724999975	3438240.9460000014	5693232.46000001	4042503.245999996	2797283.395499994	4118069.016000003	3643794.194500008	7047273.2430000035	6717915.794000006	-	-	-
Waptp02740	6-Methoxycoumarin*	Lignans and Coumarins	Coumarins	C10H8O3	177.05	89.04	176.0474	[M+H]+	1	-	-	40040102.12050004	24695441.90699997	35909273.32650007	20567643.96300001	26987301.26950001	42930415.38750001	5896454.629499984	10214071.801499983	5920725.4449999835	9231878.2	8951777.292000003	14001503.207500026	9892173.37649999	7001751.265999986	12913901.694000013	12134658.648000024	19591366.753000014	19194085.14500002	-	-	-
MWSmce232	Dicumarol	Lignans and Coumarins	Coumarins	C19H12O6	337.06	163.04	336.0634	[M+H]+	3	66-76-2	C00796	376734.2799999981	473812.8265000004	426060.0064999993	555200.6039999896	486201.20700000314	444505.0920000017	201990.28200000152	176786.00599999988	191006.15050000141	110668.861500001	98881.94550000103	273610.87800000084	199152.4384999988	256002.72700000077	228852.42500000136	221483.89499999915	269264.1824999973	238178.63750000024	-	C00796	-
Lhnp111728	Massoniresinol; Vladinol A	Lignans and Coumarins	Lignans	C20H24O8	393.15	151.04	392.1471	[M+H]+	3	96087-10-4	-	342994.8965000003	323362.72799999977	375706.981499999	675223.3630000002	621898.4015000011	538899.8630000002	179789.53600000002	147331.73149999973	169656.2589999999	1160149.6134999965	1259907.3429999992	933912.9049999996	291039.63449999964	246103.40150000012	160429.5315000001	372780.522000001	379277.5179999992	509090.0570000015	-	-	-
Waptp03206	7-Hydroxy-8-Methoxychromanon*	Lignans and Coumarins	Coumarins	C10H10O4	195.06	117.03	194.0574	[M+H]+	1	-	-	12577377.446500015	8763384.968999993	17299328.343500037	8489303.452500006	9714129.938500006	14837494.8165	2019690.8869999943	3779975.970499994	2272228.490999994	4179098.836999998	3315723.091500001	5728696.93750001	3728516.058499996	2609059.3249999955	5158507.272000005	4036094.8405000083	7196375.384500006	7701623.994000008	-	-	-
Lmbp002962	Isofraxetin	Lignans and Coumarins	Coumarins	C10H8O5	209.05	194.02	208.0372	[M+H]+	1	50656-75-2	-	4406124.574	6394835.066499999	5046105.283000009	14807392.532499988	13061492.192000002	8090367.311499997	144135.32400000017	168619.84050000022	199709.52650000007	187812.87000000005	259911.82300000047	384464.64599999995	4543126.658500014	4741675.548000012	2876004.805999998	6381823.642500001	3658577.609999988	4048186.821000008	-	CM01383	MetMap129
MWSHC20172	Isoscopoletin	Lignans and Coumarins	Coumarins	C10H8O4	193.05	178.03	192.0423	[M+H]+	1	776-86-3	C18079	711655.3210000006	766453.7674999954	792327.3649999986	2866562.0794999925	3245977.188499992	3226204.145500006	116492.87499999967	128141.30900000039	141655.33949999994	189830.9664999989	253845.96300000005	193612.4449999996	2809491.222000002	3913067.947999988	3397076.8890000037	1515523.821999996	1454220.0494999904	1372802.4720000064	ko00999	C18079	MetMap129
Rfp02680	3-O-β-D-glucosyl-esculetin*	Lignans and Coumarins	Coumarins	C15H16O9	341.09	179.03	340.0794	[M+H]+	1	-	-	25584792.3125	20118476.145	43554798.67150007	26974028.26150003	28806636.49749997	36573407.52050003	68660.12499999993	222176.47750000024	94517.86899999986	308569.7420000005	250626.41000000047	270888.9624999997	40864071.05850004	31153843.662999906	53298589.25950002	11676227.586	17672871.91750001	16102211.393499995	-	-	-
Sayp006468	Acutissimalignan B*	Lignans and Coumarins	Lignans	C20H20O6	357.13	307.1	356.126	[M+H]+	1	-	-	55533.414000000506	47012.96250000007	50243.47199999986	163125.07450000095	210238.9029999989	152553.44200000115	25698.66649999976	22583.59849999987	23336.384500000626	106471.13150000133	105038.43950000056	117283.10099999866	11024.223999999964	15146.362499999983	11359.306499999819	93526.93799999918	54988.69400000016	53557.63850000035	-	-	-
Yalp002838	4-methoxy-5-hydroxymethylcoumarin	Lignans and Coumarins	Coumarins	C11H10O4	207.07	91.05	206.0579	[M+H]+	1	-	-	5157929.8629999785	3782782.068999986	3714093.6379999863	3630729.8369999914	4290942.2225	5353481.136499999	601245.779000001	649315.6949999982	861529.9070000005	1908336.554999999	1095101.6219999986	1544024.0924999937	4589811.246000003	4206931.948999999	5698383.984999997	2219168.192999998	3540887.147	3191255.507499998	-	CM01426	MetMap133
Lasp003143	1,4-Benzodioxin-6-propanol	Lignans and Coumarins	Lignans	C11H12O3	193.09	105.07	192.0781	[M+H]+	1	-	-	2255555.1599999918	1369705.0794999965	2469762.1244999925	3019145.0804999955	3902043.099	6077085.300999997	233180.7905	183001.3754999995	284665.4015000004	331946.55049999966	237823.17899999977	432463.0049999986	2649598.5680000023	2132367.719	3878780.120999997	1287130.387999999	2513373.264	2152115.0349999983	-	-	-
Qmzp101908	5'-Methoxylariciresinol	Lignans and Coumarins	Lignans	C21H26O7	391.17	149.02	390.1679	[M+H]+	3	105256-12-0	-	113555.5540000002	90209.30449999984	174086.67100000026	289594.55050000217	248453.95550000077	218919.87949999922	14782.708499999975	24869.400000000067	29725.902999999613	198224.7764999997	183802.50349999827	203205.7515000006	150328.88250000065	133626.31500000085	111917.58650000107	155853.14150000055	139042.500999999	163791.5714999986	-	-	-
Lbhp011913	Malonyl fraxin	Lignans and Coumarins	Coumarins	C19H20O13	457.1	209.04	456.0904	[M+H]+	3	-	-	136430.15250000014	199066.334	102314.25400000016	193699.51249999984	200295.03899999987	163696.24649999998	330085.2940000001	313191.6740000005	261241.97699999998	220834.8645000001	183388.25300000014	261247.28799999988	15282.832600000027	15282.832600000027	15282.832600000027	227708.67400000014	173065.31349999987	76414.16300000013	-	CM01377	MetMap129
Zbsp005900	7,8-Dimethoxy-6-hydroxycoumarin	Lignans and Coumarins	Coumarins	C11H10O5	223.06	162.03	222.0528	[M+H]+	1	-	-	608507.6080000047	615124.3679999999	598117.9329999954	1536168.0550000025	1657182.9580000006	1443851.2080000078	21685.460999999774	19054.16650000011	17930.741499999982	15971.804000000217	26946.748000000098	22457.76200000004	201959.42100000032	244174.6660000011	183647.15450000032	530114.6370000012	543921.8135000007	372795.266000001	-	-	-
PDP236914	5-methoxy-7-[(2S,3R,4S,5S,6R)-3,4,5-trihydroxy-6-(hydroxymethyl)oxan-2-yl]oxy-3H-2-benzofuran-1-one	Lignans and Coumarins	Coumarins	C15H18O9	343.1	181.05	342.0951	[M+H]+	2	-	-	386786.14550000016	445792.72399999993	611667.394500001	263740.21300000034	331940.9949999996	714681.9430000007	38457.42659999996	38457.42659999996	38457.42659999996	38457.42659999996	38457.42659999996	38457.42659999996	529603.3290000006	498386.2739999987	643891.9195000003	192287.13299999986	512641.9259999999	461108.45600000006	-	-	-
PD0621033	5,8-Dihydroxycoumarin-5-O-glucoside	Lignans and Coumarins	Coumarins	C15H16O9	341.09	123.04	340.0794	[M+H]+	1	-	-	643816.1625000001	430498.9079999997	974892.6950000012	724231.0315000005	657539.4404999992	867007.4940000004	56978.96060000001	56978.96060000001	56978.96060000001	56978.96060000001	56978.96060000001	56978.96060000001	1092851.7790000015	698419.434999998	1280825.2625000004	284894.803	431309.9630000002	371313.89199999993	-	-	-
Walp005894	Cleomiscosin C	Lignans and Coumarins	Coumarins	C21H20O9	417.12	367.08	416.1107	[M+H]+	3	84575-10-0	-	3391851.9119999995	3430639.106999995	3624369.696000029	10910977.1730001	13785546.719000055	15019683.321000107	4753.7215000000015	6168.38750000001	3785.8739999999407	757.1747999999883	757.1747999999883	757.1747999999883	983612.0129999922	1162719.343999994	895826.1924999942	5033901.867999959	3518223.447499988	3322267.102999984	-	-	-
mws1639	Isofraxidin	Lignans and Coumarins	Coumarins	C11H10O5	223.06	190.03	222.0528	[M+H]+	2	486-21-5	C17480	538504.7509999981	644286.9655000028	633652.3050000014	1839682.0465000188	2263210.885000003	1645303.9304999998	49146.5234	49146.5234	49146.5234	49146.5234	49146.5234	49146.5234	245732.617	332522.8595000003	262145.6730000003	473405.24250000046	592674.1230000027	480701.2174999983	-	C17480	MetMap129
Walp006014	Cleomiscosin A	Lignans and Coumarins	Lignans	C20H18O8	387.11	337.07	386.1006	[M+H]+	3	76948-72-6	C09922	4309879.744500039	4550210.786500015	4211374.231500005	6452534.055999966	7756514.847500016	8046956.945499977	163701.59680000026	163701.59680000026	163701.59680000026	163701.59680000026	163701.59680000026	163701.59680000026	997221.254000013	1329421.9265000015	818507.9840000012	3547850.978500047	2386795.4004999925	2409750.723500009	-	C09922	-
Lhqp101805	Skimmin (7-Hydroxycoumarin-7-O-glucoside)*	Lignans and Coumarins	Coumarins	C15H16O8	325.09	163.04	324.0845	[M+H]+	1	93-39-0	-	328252.02650000073	169222.63049999974	256644.36449999962	885117.635999999	669131.256000001	1141835.5494999958	33844.526099999945	33844.526099999945	33844.526099999945	308841.3515000006	414154.94149999967	437178.9634999989	868058.0045000012	725604.4590000005	787179.5445000007	327303.16449999914	446231.4720000003	460302.88499999937	-	-	-
Lasp006342	Cleomiscosin D	Lignans and Coumarins	Coumarins	C21H20O9	417.12	191.07	416.1102	[M+H]+	3	-	-	432521.8019999999	358664.0264999995	403133.7465000048	1259015.1380000114	1518145.4300000018	1655999.5460000143	18738.032299999795	18738.032299999795	18738.032299999795	18738.032299999795	18738.032299999795	18738.032299999795	93690.16149999898	124376.49999999943	107018.78749999974	539122.9959999961	419728.9529999985	450096.1169999988	-	-	-
Lskp211249	epieudesmin	Lignans and Coumarins	Lignans	C22H26O6	387.18	137.06	386.1729	[M+H]+	3	-	-	254776.6915	182172.36399999922	239698.7350000004	278361.11749999743	387807.9140000013	390788.80499999545	8519.563199999935	8519.563199999935	8519.563199999935	8519.563199999935	8519.563199999935	8519.563199999935	51940.11949999992	42597.815999999686	42625.14099999926	173268.0030000006	132266.92850000106	164170.29350000006	-	-	-
Lbhp011923	Mandshurin	Lignans and Coumarins	Coumarins	C17H20O10	385.11	223.06	384.1056	[M+H]+	3	32451-87-9	-	352164.15999999904	691206.2394999982	314813.4295000004	1783318.170999996	1303284.0769999996	847079.3309999983	43414.56339999995	43414.56339999995	43414.56339999995	43414.56339999995	43414.56339999995	43414.56339999995	218944.3430000001	303970.2270000003	217072.81699999972	485935.1094999987	389676.35500000033	343625.64249999914	-	CM01389	MetMap129
Lhjp120715	Edgeworin glucoside	Lignans and Coumarins	Coumarins	C24H20O11	485.11	323.06	484.1006	[M+H]+	3	-	-	195265.28349999987	177838.08099999995	157519.2800000003	111606.7674999998	160536.39350000006	224422.52199999968	17508.151000000034	17508.151000000034	17508.151000000034	17508.151000000034	17508.151000000034	17508.151000000034	405203.2999999989	435820.2970000005	465531.61999999953	87540.75500000016	123954.24050000061	201479.3375	-	-	-
Lhmp121010	Olivil Monoacetate	Lignans and Coumarins	Lignans	C22H26O8	419.17	205.09	418.1628	[M+H]+	2	1016974-78-9	-	640173.7415000019	863218.6245000005	659661.9474999994	9315044.197999982	10726294.094499983	8195546.8709999835	34869.23280000004	34869.23280000004	34869.23280000004	34869.23280000004	34869.23280000004	34869.23280000004	197990.9325000001	242731.66199999984	174346.1640000002	2971589.826999995	1774816.8765000002	2308834.446500002	-	-	-
Lhkp101525	Apiosylskimmin (Adicardin)	Lignans and Coumarins	Coumarins	C20H24O12	457.13	163.04	456.1268	[M+H]+	3	103529-94-8	-	109418.46600000023	155347.60150000002	198461.8414999996	93377.48999999992	64422.786500000126	138292.16750000007	6913.499200000001	6913.499200000001	6913.499200000001	88370.70849999994	34567.496000000014	67306.78499999997	6913.499200000001	6913.499200000001	6913.499200000001	63846.86250000009	125792.20949999976	70009.50650000013	-	-	-
pmb0382	O-Feruloyl 4-hydroxycoumarin	Lignans and Coumarins	Coumarins	C19H14O6	339.09	177.05	338.079	[M+H]+	3	-	-	881698.5589999994	675115.0374999989	796275.6160000002	982546.5605	1151848.7179999985	1006670.1514999996	7667.7902000000295	7667.7902000000295	7667.7902000000295	7667.7902000000295	7667.7902000000295	7667.7902000000295	38338.951000000154	142714.20950000008	191846.7949999999	657008.0220000013	515001.72300000023	255160.51299999983	-	-	-
Lhhp102923	(7'R,8'R)-7'8'-dihydro-7'-(5'-hydroxy-3'-methoxphenyl)-3-methoxy-8'-methyl-1-(E)-propenylbenzof-uran	Lignans and Coumarins	Lignans	C20H22O4	327.16	137.06	326.1518	[M+H]+	3	-	-	16612.982699999826	16612.982699999826	16612.982699999826	232430.16350000093	222886.36750000133	188195.54700000008	216287.44250000032	344386.2389999998	293255.2059999999	417052.61499999725	351671.44350000104	549792.942	83064.91349999912	89056.0495	93426.00350000004	129601.80000000102	242167.16300000012	335640.97350000014	-	-	-
pmb0235	O-Feruloyl coumarin	Lignans and Coumarins	Coumarins	C19H14O5	323.09	177.05	322.0841	[M+H]+	3	-	-	15424.725299999938	15424.725299999938	15424.725299999938	15424.725299999938	15424.725299999938	15424.725299999938	139348.17800000042	163512.09900000005	230119.032	169363.23600000006	170101.5125000004	186962.17349999998	15424.725299999938	15424.725299999938	15424.725299999938	77123.6264999997	102697.42599999998	104061.32999999962	-	-	-
Waptp03409	6-Hydroxy-7-Methoxychromanon*	Lignans and Coumarins	Coumarins	C10H10O4	195.06	117.03	194.0574	[M+H]+	1	-	-	64303.867499999964	64303.867499999964	64303.867499999964	835778.608499999	581595.9794999978	616906.8199999997	1313066.7250000006	1985237.1510000043	1370685.8184999998	6617366.7250000015	6939057.729499993	10128147.582999997	451333.01950000046	371995.6460000004	321519.3374999998	1588140.6690000012	2320472.885999993	2107467.6795000043	-	-	-
mws1077	Scopolin	Lignans and Coumarins	Coumarins	C16H18O9	355.1	193.05	354.0951	[M+H]+	3	531-44-2	C01527	1084552.8600000048	2006805.9700000081	804078.2094999991	4273438.779500011	3526873.453999999	1883473.277999999	45489.05460000002	45489.05460000002	45489.05460000002	45489.05460000002	45489.05460000002	45489.05460000002	636821.9339999978	610429.5450000004	227445.2730000001	1318785.8864999984	1301623.1265000026	1131442.0409999976	ko00999,ko01110	C01527	MetMap129
Walp003242	Isofraxidin 7-O-glucosylglucoside	Lignans and Coumarins	Coumarins	C23H30O15	547.17	223.06	546.1585	[M+H]+	2	-	-	228936.2640000002	324153.97150000004	167293.69199999972	379280.89700000006	281921.49400000053	212706.11100000003	5195.999000000003	5195.999000000003	5195.999000000003	5195.999000000003	5195.999000000003	5195.999000000003	40134.8134999999	25979.995000000014	90895.8245	90098.21000000027	108952.05849999988	121611.75800000016	-	CM01373	MetMap129
Lmxp004495	8-Hydroxycoumarin	Lignans and Coumarins	Coumarins	C9H6O3	163.04	89.04	162.0317	[M+H]+	1	2442-31-1	-	178531.12859999997	178531.12859999997	178531.12859999997	178531.12859999997	178531.12859999997	178531.12859999997	2437485.551000006	892655.6429999998	2534206.9600000023	7188749.463000002	6320506.507500006	4790440.202499999	178531.12859999997	178531.12859999997	178531.12859999997	1997807.9350000003	1073932.266000001	1808882.270000001	-	CM01418	MetMap133
Lskp211262	Secoisolariciresinol	Lignans and Coumarins	Lignans	C20H26O6	363.18	137.06	362.1729	[M+H]+	3	29388-59-8	C18167	34439.738999999936	42312.47299999988	70443.10300000003	144915.79849999983	144743.89899999983	98404.88950000032	6887.947799999989	6887.947799999989	6887.947799999989	6887.947799999989	6887.947799999989	6887.947799999989	97372.83999999994	56554.465000000186	59369.15800000002	68162.06600000018	84467.85300000013	85713.88450000003	ko00999,ko01100,ko01110	C18167	-
Lbhp011920	Scopoletin 7-O-β-D-Sophoroside	Lignans and Coumarins	Coumarins	C22H28O14	517.15	193.05	516.1479	[M+H]+	3	-	-	70826.34049999989	70826.34049999989	70826.34049999989	70826.34049999989	70826.34049999989	70826.34049999989	592347.6775000015	669903.9099999997	554587.7980000013	1551266.5889999985	1762679.3654999982	1635235.399999999	70826.34049999989	70826.34049999989	70826.34049999989	409596.4775000001	354131.70249999943	474484.919999999	-	CM01379	MetMap129
MWSmce159	6,7-Dihydroxy-4-methylcoumarin	Lignans and Coumarins	Coumarins	C10H8O4	193.05	147.04	192.0423	[M+H]+	3	529-84-0	-	23137.558399999918	23137.558399999918	23137.558399999918	23137.558399999918	23137.558399999918	23137.558399999918	346288.56350000075	349968.90449999995	297694.09550000017	231359.0270000005	370071.82250000007	253384.598	23137.558399999918	23137.558399999918	23137.558399999918	115687.79199999956	263349.76100000035	124472.5375	-	CM01376	MetMap129,MetMap133
Lmjp002764	Umckalin (7-hydroxy-5,6-dimethoxycoumarin)	Lignans and Coumarins	Coumarins	C11H10O5	223.06	190.03	222.0528	[M+H]+	1	43053-62-9	-	418031.91550000134	833312.3085	403129.8245000001	2107315.935999996	2021287.104499996	1278959.5939999977	18852.2474	18852.2474	18852.2474	18852.2474	18852.2474	18852.2474	233482.80900000012	178039.33700000023	94261.237	927376.9909999982	377675.07550000056	584884.5320000004	-	CM01387	MetMap129
Lajp009638	7-Methoxy-8-(3-methylbuta-1,3-dien-1-yl)-2H-chromen-2-one	Lignans and Coumarins	Coumarins	C15H14O3	243.1	131.05	242.0943	[M+H]+	3	112667-50-2	-	18795.76840000008	18795.76840000008	18795.76840000008	18795.76840000008	18795.76840000008	18795.76840000008	99276.8855000002	195717.33799999894	139448.51199999946	143478.9079999999	173025.3929999996	171869.41550000102	18795.76840000008	18795.76840000008	18795.76840000008	124189.61050000053	120021.92299999975	93978.8420000004	-	-	-
pmb3093	Esculetin-7-O-quinic acid	Lignans and Coumarins	Coumarins	C16H16O9	351.07	105.1	352.0794	[M-H]-	3	-	-	178460.75699999984	138969.10150000008	176371.95699999985	92744.06400000023	108019.14449999973	78402.21699999986	759326.8165000002	854997.3630000029	917004.7204999988	554168.5314999989	482304.94349999906	542771.3085000003	1029776.1354999968	1015053.8824999993	1125222.0904999992	473055.66150000156	522051.87999999995	584204.8525000018	-	CM01401	MetMap129
Walbn03514	tetrahydrodehydrodiconiferyl alcohol glucoside	Lignans and Coumarins	Lignans	C26H36O11	523.22	361.16	524.2258	[M-H]-	2	-	-	3548454.5940000024	5699726.747000006	4444060.219999994	14001362.536999973	16443952.522000035	12897762.855999975	1171055.6820000005	875199.4970000017	1045180.8324999992	3373083.005500006	3090172.361500006	2396482.947999997	4981521.187500015	5441140.994500008	5069243.8870000085	5628253.142500008	6550033.425500013	3386767.1215000064	-	-	-
Lcyn000106	Glehlinoside C	Lignans and Coumarins	Lignans	C26H32O13	551.18	193.05	552.1843	[M-H]-	3	402565-04-2	-	7312356.106500013	8423193.150500027	8917126.186499981	11552937.168499986	11405236.100500034	11991593.798999978	1561236.1725000048	1391709.5885000047	1529761.518999994	5738475.2894999925	6410602.150000017	6532528.569499991	5160044.999500002	5385346.653500017	5014696.444999997	5025079.1475	6565013.925000022	6305174.524000009	-	-	-
Hmln002100	Nortrachelogenin-4-O-glucoside	Lignans and Coumarins	Lignans	C26H32O12	535.18	373.13	536.1894	[M-H]-	1	33464-78-7	-	913089.5960000028	648896.3634999992	965811.2244999951	647489.1575000028	841067.0239999938	720234.827000003	306631.2774999999	217845.76199999914	209042.75199999887	134773.00400000054	126059.23250000026	170196.30499999961	220379.5374999996	213115.9040000006	237332.25149999995	482613.879500002	410917.67500000104	355617.06749999814	-	-	-
Wahln04659	5'-Methoxylariciresinol xyloside	Lignans and Coumarins	Lignans	C26H34O11	581.22	329.14	522.2101	[M+CH3COO]-	3	-	-	2427509.6755	1007977.9869999988	2027485.1984999988	4306248.274999981	3478689.8075	2915929.8219999964	154320.87399999984	192866.3439999999	135607.84749999925	672034.7170000017	250495.6069999995	357691.3145000003	126265.78450000053	133836.14049999983	203941.14199999988	1191495.3019999994	491627.9799999994	786207.7309999968	-	-	-
Lmtn003096	Secoisolariciresinol 4-O-glucoside*	Lignans and Coumarins	Lignans	C26H36O11	523.22	361.14	524.2258	[M-H]-	1	-	-	4274768.388500004	4079781.623500005	5364200.35849999	7802944.175999982	15110054.279000033	8891122.56399998	1010873.4860000006	696416.4565000014	787708.2714999993	2212156.227500004	1872675.0965000042	1967665.502499996	3380718.0955000087	3807706.053000008	4981087.574000008	5605481.246000011	4391303.830000008	7738837.0330000175	-	-	-
Lazn003953	Erythro-Guaiacylglycerol-β-dihydroconiferyl Ether glucoside	Lignans and Coumarins	Lignans	C26H36O12	539.21	491.19	540.2207	[M-H]-	1	-	-	1112198.9884999979	1549841.717999997	1138878.2469999979	2772089.182500008	2475508.106	2628663.4520000117	78825.80500000004	50696.690499999895	74638.15900000003	1488572.3770000022	1546904.373499995	1871634.9090000018	48649.165499999865	55364.5915	46298.07099999995	1140103.7769999974	1361689.993999996	1033574.1794999995	-	-	-
Lmbn001162	Cichoriin*	Lignans and Coumarins	Coumarins	C15H16O9	339.07	177.02	340.0794	[M-H]-	1	531-58-8	C09206	39718771.989500016	52207696.35950021	50946431.31349987	81478555.80749974	85212671.34949994	81827021.21049975	429582.9364999993	365751.40400000056	349002.77200000006	496472.36650000006	608795.5375	652481.8620000003	62000956.55600025	64585388.97599983	59267835.25249979	31750012.14249998	28282199.78550003	31908085.25849995	-	C09206	-
PDN240019	4-O- beta -D-glucosyl-daphnetin*	Lignans and Coumarins	Coumarins	C15H16O9	339.07	177.02	340.0794	[M-H]-	1	-	-	39299406.21650001	49940620.32350021	49882274.57849986	82374459.49249975	85986466.17149994	78998120.51249976	411723.4119999993	384490.84300000046	380482.12749999977	551714.593	534485.3604999997	576957.0140000003	62707075.45350026	64546770.67899985	58486796.66799979	30368386.40499998	35867153.767500035	30507894.85699996	-	-	-
mws1015	Esculin*	Lignans and Coumarins	Coumarins	C15H16O9	339.07	177.02	340.0794	[M-H]-	1	531-75-9	C09264	41023824.76850001	50307677.78650022	49276351.41949987	79271186.49099973	82188493.57999992	82135886.82399976	448916.1234999989	419790.85600000055	338950.8619999998	631050.5964999999	518582.3374999997	723101.9995000005	55416428.63550022	65157729.39099983	53712990.29549981	33461024.67199998	33142572.463000037	29028774.320499964	-	C09264	MetMap129
Lmmn002274	Isolariciresinol-9'-O-glucoside*	Lignans and Coumarins	Lignans	C26H34O11	521.2	359.15	522.2101	[M-H]-	1	63358-12-3	-	1622278.2195000008	1831311.508500003	1708450.6304999946	3067266.058499995	3297504.735000005	3030973.3279999923	512972.8865000022	600776.9775000021	594119.7374999998	1865043.1660000002	1860440.6795000015	1454472.5245000003	1076999.5464999988	981434.2894999986	992892.3469999969	1244245.5145000007	1823184.936500004	1542027.9070000034	-	-	-
Lmyn003971	Dihydrodehydrodiconiferyl alcohol-4-O-glucoside*	Lignans and Coumarins	Lignans	C26H34O11	521.2	359.15	522.2101	[M-H]-	1	-	-	1508675.4945000012	1954285.6460000041	1718145.5679999944	3099371.140999995	3077539.7340000044	3124246.3074999917	542171.0175000022	561184.4160000021	723368.2954999999	1822990.38	1653207.2610000009	1414799.3500000003	1000978.1384999991	965865.4214999988	903656.9449999972	1220876.6500000006	1817276.728000004	1472433.3930000032	-	-	-
MWSHC20155	Scopoletin	Lignans and Coumarins	Coumarins	C10H8O4	191.04	176.01	192.0423	[M-H]-	3	92-61-5	C01752	140900.53500000018	141087.90650000036	140169.87799999962	488471.6389999987	610350.1765000015	428999.876999999	35151.13300000011	22465.356999999916	24721.501499999977	20773.592999999906	30789.876000000047	40064.37649999997	545075.6159999992	427590.9714999994	288774.3364999997	208179.04299999922	233492.63150000005	151861.7760000005	ko00999,ko01110	C01752	MetMap129
MWStz549	Lyoniside	Lignans and Coumarins	Lignans	C27H36O12	551.21	389.16	552.2207	[M-H]-	3	34425-25-7	-	1568097.9140000031	1385254.369500005	1718182.0979999972	1652510.877999999	2356241.881500008	1658098.4644999974	274311.52700000076	242706.3385000002	214993.02799999915	929182.4204999992	968721.1930000021	987691.6249999985	905671.1570000005	811534.3490000024	910396.2155	837211.5654999998	896844.1230000027	1350085.2115000004	-	-	-
PDN007763	(-)-Isolariciresinol 4-O-beta-D-glucopyranoside*	Lignans and Coumarins	Lignans	C26H36O11	523.23	361.16	524.2258	[M-H]-	1	129102-89-2	-	2750742.4720000033	3578322.2989999996	4216272.476999993	9339845.606999956	9177002.142000012	9747309.42199998	679868.5445000007	828473.5745000014	794866.6714999997	3384381.842499996	3618550.799000008	2034758.2969999958	2967343.885000002	3859270.486000008	3130986.0665000062	3974742.142500009	5780790.705500012	5907079.647500012	-	-	-
PDN007918	(-)-Massoniresinol 4'-O-beta-D-glucopyranoside*	Lignans and Coumarins	Lignans	C26H34O13	553.19	391.14	554.1999	[M-H]-	2	448939-03-5	-	24949704.6715	44739855.51049999	31181297.74550006	47449056.2675	43796524.91199993	49011294.53749995	2980633.750499998	3669303.8064999967	3515789.5400000024	13417572.007000014	12488831.125999987	10300201.561000008	20161215.808000024	25145793.66050001	19036609.16650002	20626231.21900004	34932819.17099999	22923336.92499997	-	-	-
Cmsn001914	7R,8S-erythro-3',4,9,9'-tetrahydroxy-3-methoxy-8-O-4'-neolignan-7-O-glucopyr-anoside,	Lignans and Coumarins	Lignans	C25H34O12	525.2	179.07	526.205	[M-H]-	2	-	-	321848.6815	320137.363	380022.99299999967	572792.9494999994	784205.3399999981	545622.5414999991	1624834.2169999985	1789399.8549999988	1321158.313	4468399.359999993	3848016.51850001	3808168.120499995	1095615.0414999991	849175.6479999998	834975.2434999985	1212470.7380000004	1676555.7480000034	2374607.481999999	-	-	-
Lazn003727	(1S,2R)-1-(3-Methoxy-4-Hydroxyphenyl)-2-[2-(β-D-Glucopyranosyloxy)-4-[(E)-3-Hydroxy-1-Propenyl]-6-Methoxyphenoxy]-1,3-Propanediol*	Lignans and Coumarins	Lignans	C26H34O13	553.19	391.14	554.1999	[M-H]-	2	-	-	24091692.853999995	42014455.87749998	28235123.63500005	47619842.61150001	41555516.220999934	48747940.44349995	3054108.0064999983	3833886.7729999963	3277124.0965000023	12721979.692500016	11555144.507999985	8334955.004000005	20310708.960500028	23537068.90050001	17892766.45750002	18095796.779500026	33866000.45899999	27019641.36649997	-	-	-
WaYn003399	4'-O-(GuaiacylGlyceraldehyde)Guaiacylglycerol	Lignans and Coumarins	Lignans	C20H24O9	407.13	193.05	408.142	[M-H]-	2	-	-	54022.279500000026	48741.564000000115	59840.056999999964	62002.47300000005	97449.7080000002	92155.6759999999	19600.985	19605.649500000018	25957.47049999993	218269.22049999985	202394.93250000032	281444.4394999993	44455.11050000003	45000.48850000013	41859.08600000008	72592.66149999991	77341.66550000019	97438.88299999989	-	-	-
MWSHC2047	(+)-Syringaresinol O-beta-D-glucoside*	Lignans and Coumarins	Lignans	C28H36O13	579.21	417.16	580.2156	[M-H]-	1	7374-79-0	C10890	1133874.6420000007	601493.9850000016	931748.8219999971	1202477.9669999965	1359469.748000003	1309701.2695000018	24109.184000000067	13967.197499999975	19034.67800000005	73154.31249999994	34932.05249999993	34910.377000000015	214564.19599999962	241115.13549999907	138379.59549999973	383138.88599999883	530401.7999999983	360245.7355000011	-	C10890	-
Hmln003754	Icariside E5	Lignans and Coumarins	Lignans	C26H34O11	521.2	359.15	522.2101	[M-H]-	1	126176-79-2	-	3784728.558999993	2193450.4799999883	3973018.725500015	3493160.345000022	4549019.130999983	3993277.428000017	263462.4010000002	437130.61850000033	300534.4955000009	430345.4589999999	206258.56549999968	557504.9540000004	775318.0655000006	843865.3509999989	417346.4125000004	1447693.5144999991	2149988.635500001	2577732.4344999967	-	-	-
Hahn002315	syringaresinol-4-O-glucoside*	Lignans and Coumarins	Lignans	C28H36O13	579.21	417.16	580.2156	[M-H]-	1	-	-	976878.7690000018	630406.114500002	794561.0164999984	1382332.1869999976	1723615.6995000043	1582338.4899999937	26652.25150000004	23135.350000000035	13675.058500000054	60358.73599999978	47493.10549999997	32965.914000000084	301424.0415	269805.1685000004	237190.69450000013	604454.5374999971	591993.4075000011	268034.7705000009	-	-	-
Lmmn003041	Isolariciresinol-9'-O-xyloside	Lignans and Coumarins	Lignans	C25H32O10	491.19	359.15	492.1995	[M-H]-	1	97055-97-5	-	20881884.85049996	19978160.4405	20170508.013000008	17847038.71649999	17404304.552500088	19879608.51099999	13581.62130000001	13581.62130000001	13581.62130000001	77413.96450000006	74680.28149999997	67908.10650000005	5762837.525000004	5302163.668500006	5322546.598	9366938.788499994	10007103.278999973	6023595.588000021	-	-	-
Yarn005295	Tortoside A*	Lignans and Coumarins	Lignans	C28H36O13	579.21	417.15	580.2156	[M-H]-	1	-	-	716049.5360000016	1342543.6035000044	637964.6614999993	1500786.1099999978	1902783.6055000057	1577879.9459999942	25035.816500000063	12802.963000000042	28613.620499999986	35576.83449999982	58798.66549999992	51153.62400000013	347387.99600000004	265270.08250000025	212941.55650000012	540795.5074999974	539869.8090000012	199629.5520000007	-	-	-
pmn001375	1-Hydroxypinoresinol-1-O-Glucoside	Lignans and Coumarins	Lignans	C26H32O12	535.18	373.13	536.1894	[M-H]-	3	81495-71-8	-	1084472.3545	805613.0594999995	1069368.211499999	1400453.5679999937	1673275.3810000003	1624702.3969999976	23100.63969999999	23100.63969999999	23100.63969999999	128255.84100000019	133486.54549999975	116526.43050000002	134486.4875000005	115503.19849999994	140527.58249999993	482048.179	330461.1944999997	440411.8659999982	-	-	-
mws0096	(+)-Piperitol	Lignans and Coumarins	Lignans	C20H20O6	355.12	340.1	356.126	[M-H]-	2	52151-92-5	C21954	62124.56050000028	60914.86699999982	73176.08100000082	161481.3919999997	195642.9330000009	167883.71550000118	1970.2744000000173	1970.2744000000173	1970.2744000000173	11584.973499999905	9851.372000000089	11978.846999999942	32478.168999999838	29110.343000000248	31390.428500000187	56249.64799999981	50999.66299999949	51847.48650000044	-	C21954	-
HJN054	Secoisolariciresinol-9'-O-xyloside	Lignans and Coumarins	Lignans	C25H34O10	493.21	361.16	494.2152	[M-H]-	1	-	-	4754530.266000002	6122734.291500011	5365685.361500023	3584447.470500005	3141394.9914999995	2847222.576000001	12151.895000000004	14484.02600000007	3531.0979999999877	39652.125499999915	55095.074999999764	29516.4655	2859372.9604999945	2828517.9735000036	2300648.2300000056	2055071.6630000002	2138781.36	1247339.718000001	-	-	-
Wbwn004958	Schizandriside	Lignans and Coumarins	Lignans	C25H32O10	491.19	359.15	492.1995	[M-H]-	1	71222-06-5	-	14879490.222000001	12854357.548000015	15997436.724499995	10261426.231499983	11203244.622500073	10771983.151999984	8776.934699999996	8776.934699999996	8776.934699999996	50076.29999999988	43884.67349999998	48572.1135	2608126.1800000053	3075825.3350000065	2637223.8825	5730059.189500008	5557748.011999994	6177358.85500004	-	-	-
mws1013	Esculetin	Lignans and Coumarins	Coumarins	C9H6O4	177.02	133.03	178.0266	[M-H]-	1	305-01-1	C09263	45233.735200000076	45233.735200000076	45233.735200000076	376377.42049999937	553357.5879999979	494567.83799999976	1073061.0404999994	909062.824999999	1005709.6950000004	226168.67600000039	348920.0519999997	256440.01400000046	691342.4254999997	1055280.8454999991	656861.3794999992	459243.068000001	472873.9044999993	669046.0034999994	ko00999,ko01110	C09263	MetMap129,MetMap133
mws1627	Bergenin	Lignans and Coumarins	Coumarins	C14H16O9	327.07	207.03	328.0794	[M-H]-	3	477-90-7	C09919	52905.74400000001	102699.23700000008	66067.39549999984	75117.11699999981	68781.84299999994	83032.36849999976	4448.749600000001	4448.749600000001	4448.749600000001	22243.74800000001	32306.47950000002	25414.352000000024	105124.25899999986	102610.2734999997	71425.71699999974	37567.70550000004	60877.177500000056	41821.65	-	C09919	-
MWSmce025	Fraxin	Lignans and Coumarins	Coumarins	C16H18O10	369.09	207.03	370.09	[M-H]-	1	524-30-1	C09266	11410840.561000016	17601817.52950001	12711890.714500004	28236063.522000104	26810503.98700005	28137688.48249999	14914.821699999957	14914.821699999957	14914.821699999957	85185.25599999996	94719.60800000001	74574.10849999977	9653243.661500003	10554096.874500018	8978523.969000036	7965096.8229999775	13663514.95050002	9017224.745	-	C09266	MetMap129
MWSprf094	Tracheloside*	Lignans and Coumarins	Lignans	C27H34O12	549.2	387.14	550.205	[M-H]-	3	33464-71-0	-	131764.88100000026	119228.15300000012	180357.06699999928	201317.51750000071	277732.95449999947	217005.25349999982	1254.1539000000034	1254.1539000000034	1254.1539000000034	22899.19999999998	48984.80800000001	27148.217999999964	57014.00799999996	43560.11999999999	6270.769500000017	70595.21249999994	113701.90800000016	76911.555	-	-	-
MWSHC20189	Epipinoresinol*	Lignans and Coumarins	Lignans	C20H22O6	357.13	151.04	358.1416	[M-H]-	1	18779-41-4	-	34450.89899999987	25157.64999999988	33010.62650000016	87470.06400000023	119172.17650000012	115966.14800000028	2975.1500000000146	2975.1500000000146	2975.1500000000146	57493.301500000096	72613.42549999995	95062.07499999912	20479.897500000257	16141.226999999995	14875.750000000071	56695.827999999696	49332.21650000002	61053.538499999864	-	-	-
Wdbn005328	3,3'-Bis(3,4-dihydro-4-hydroxy-6,8-dimethoxy-2H-1-benzopyran)	Lignans and Coumarins	Lignans	C22H26O8	417.16	181.05	418.1628	[M-H]-	3	-	-	480397.78550000436	683558.5839999968	594088.1234999989	1906243.1009999968	1703274.4074999997	1742820.0280000046	3729.7987999999737	3729.7987999999737	3729.7987999999737	19306.8790000001	22446.346499999825	18648.993999999868	213988.2799999995	157481.18100000068	110439.49550000009	489814.79449999967	561920.3999999992	504523.12850000476	-	-	-
WaYn003112	Erythro-Guaiacylglycerol-β-threo-syringylglycerol Ether	Lignans and Coumarins	Lignans	C21H28O10	439.16	195.07	440.1682	[M-H]-	3	1313434-74-0	-	34409.779999999984	41422.08399999998	38511.3679999999	84817.09399999987	115995.15899999965	125386.49000000025	2477.940800000005	2477.940800000005	2477.940800000005	16108.288000000028	28981.59799999995	12389.704000000025	56686.2	52064.01000000002	48174.952499999934	36176.982	35558.91249999993	66368.92199999995	-	-	-
Lazn005606	[(2S)-2α-[3,5-Dimethoxy-4-[[(αS,βR)-α-(Hydroxymethyl)-β,4-Dihydroxy-3-Methoxyphenethyl]Oxy]Phenyl]-5-(3-Hydroxy-1-Propenyl)-7-Methoxy-2,3-Dihydrobenzofuran]-3β-Ylmethylβ-D-Glucopyranoside	Lignans and Coumarins	Lignans	C37H46O16	745.27	583.22	746.2786	[M-H]-	3	-	-	104757.43500000046	95606.80749999976	135753.17250000135	245190.1409999989	154009.24599999894	170769.9360000011	1371.2917999999859	1371.2917999999859	1371.2917999999859	10877.42699999987	33632.396000000066	24683.346000000067	9463.142000000016	9560.202499999918	6856.458999999929	97800.45250000051	69648.36249999955	51671.12850000022	-	-	-
pmb2601	7-Hydroxycoumarin-O-rhamnoside	Lignans and Coumarins	Coumarins	C15H16O7	307.08	161.02	308.0896	[M-H]-	3	-	-	36865.775999999576	34744.24950000029	21537.670499999982	46433.59400000038	46637.6930000001	31298.16100000003	12479.701000000017	10321.219500000025	8783.719499999937	23664.52700000012	26333.16499999989	16633.999999999956	1756.7438999999874	1756.7438999999874	1756.7438999999874	16976.608499999955	25709.131500000094	23477.73300000001	-	-	-
Rfmb26201	Syringaresinol-4'-O-(6''-acetyl)glucoside	Lignans and Coumarins	Lignans	C30H38O14	621.22	417.16	622.2262	[M-H]-	2	-	-	202144.86000000173	152943.9889999994	154968.19150000025	325531.2379999992	360143.13599999924	365249.64000000135	3998.1055999999903	3998.1055999999903	3998.1055999999903	3998.1055999999903	3998.1055999999903	3998.1055999999903	47012.96999999987	32136.310000000005	19990.52799999995	142608.41550000056	117922.0564999997	81524.5190000007	-	-	-
Cmsn002480	Secoisolariciresinol-9'-O-glucoside	Lignans and Coumarins	Lignans	C26H36O11	523.22	475.2	524.2258	[M-H]-	3	63320-67-2	-	631496.6580000017	667750.8380000017	743202.6125000006	1233940.4810000008	1116063.1155000024	1068062.0059999959	3703.921800000005	3703.921800000005	3703.921800000005	19233.337999999967	20871.304000000026	18519.609000000026	125178.70449999998	137682.2570000006	101451.65850000027	400702.7709999986	465581.1575000025	335721.7510000012	-	-	-
Rfn0125088	Episyringaresinol	Lignans and Coumarins	Lignans	C22H26O8	417.15	181.06	418.1628	[M-H]-	1	51152-20-6	-	59168.14300000004	45008.389499999656	56820.261499999775	227896.52249999827	215598.05500000078	287040.1250000009	9001.677899999933	9001.677899999933	9001.677899999933	9001.677899999933	9001.677899999933	9001.677899999933	50919.61550000002	47373.7179999996	54724.37149999972	51626.501499999766	91288.84100000064	100681.72600000128	-	-	-
PDN010684	Aesculetin 7-rutinoside	Lignans and Coumarins	Coumarins	C21H26O13	485.13	177.02	486.1373	[M-H]-	2	167782-21-0	-	2552946.751000001	2125602.293499995	3148311.0715000015	481742.11049999966	512338.1014999984	507327.3870000002	96348.42209999994	96348.42209999994	96348.42209999994	96348.42209999994	96348.42209999994	96348.42209999994	1408209.1275000006	1446718.0855000056	1370871.7519999999	717982.4094999972	693018.8620000007	956883.5545000008	-	-	-
mws1603	Eleutheroside E	Lignans and Coumarins	Lignans	C34H46O18	741.26	579.21	742.2684	[M-H]-	3	39432-56-9	C20786	10353.120499999979	102631.33249999984	45281.61899999993	68962.78549999993	55336.51500000006	56991.411000000226	2070.624099999997	2070.624099999997	2070.624099999997	2070.624099999997	2070.624099999997	2070.624099999997	66506.93800000011	48722.771499999915	27044.391500000067	10383.742999999975	27524.235500000068	17121.512499999975	-	C20786	-
Lmmn002230	Demethylwedelolactone*	Lignans and Coumarins	Coumarins	C15H8O7	299.02	271.03	300.027	[M-H]-	1	6468-55-9	-	198863.00400000025	210106.66100000057	189889.9249999996	394906.6029999989	396121.0635000011	396123.3754999993	8124.872099999995	8124.872099999995	8124.872099999995	8124.872099999995	8124.872099999995	8124.872099999995	72157.42349999998	68704.05249999986	40624.36049999997	133993.0554999994	206072.63650000005	148926.6345000005	-	-	-
MWStz590	Isodemethylwedelolactone*	Lignans and Coumarins	Coumarins	C15H8O7	299.02	271.02	300.027	[M-H]-	1	350681-33-3	-	186330.79000000027	242156.12950000077	198925.6629999998	375423.688499999	405100.6060000011	428712.14399999904	9075.897799999997	9075.897799999997	9075.897799999997	9075.897799999997	9075.897799999997	9075.897799999997	45379.48899999998	60719.51299999999	56307.148500000076	147006.35649999933	131238.5475	115203.11050000039	-	-	-
Lazn003560	Methoxy-erythro-Guaiacyl glycerol β-threo-syringyl glycerol ether	Lignans and Coumarins	Lignans	C22H30O11	469.17	195.07	470.1788	[M-H]-	3	-	-	59036.93899999997	65841.52249999992	68310.37699999982	215032.1294999997	288945.4784999994	241196.07900000052	11807.387799999995	11807.387799999995	11807.387799999995	11807.387799999995	11807.387799999995	11807.387799999995	209615.66349999988	233134.5655000001	204599.8409999997	81131.988	74253.62249999985	111671.74749999995	-	-	-
pmn001371	Eucommin A*	Lignans and Coumarins	Lignans	C27H34O12	549.1977	387.1461	550.205	[M-H]-	3	99633-12-2	C10560	170282.80500000046	67649.92950000017	212536.03749999925	218284.8919999993	163350.0940000002	252005.7600000004	39048.2489999999	38843.19650000018	32854.090499999984	5918.769599999972	5918.769599999972	5918.769599999972	34973.17749999998	29593.847999999864	46772.93550000001	84425.21499999982	121076.65949999914	81947.65800000021	-	C10560	-
MWS20152	(+)-Syringaresinol	Lignans and Coumarins	Lignans	C22H26O8	417.16	402.1	418.1628	[M-H]-	1	21453-71-4	C10889	9293.830000000009	5980.643999999962	8770.067499999997	37557.708999999646	32499.442500000117	43718.048500000186	1155.3059999999866	1155.3059999999866	1155.3059999999866	1155.3059999999866	1155.3059999999866	1155.3059999999866	8152.269499999987	5776.529999999934	10729.05149999989	6998.147499999936	13962.552000000098	14446.001500000206	-	C10889	-
Cmsn002383	(7S,8S-Threo-3',4,7,9-tetrahydroxy-3-methoxy-8-O-4'-neolignan-9'-O-rhamnoside	Lignans and Coumarins	Lignans	C25H34O11	509.2	179.07	510.2101	[M-H]-	3	-	-	3723.3948000000228	3723.3948000000228	3723.3948000000228	3723.3948000000228	3723.3948000000228	3723.3948000000228	20404.725499999964	18616.97400000011	40744.62849999993	49005.67849999987	56825.120999999905	39936.07400000003	3723.3948000000228	3723.3948000000228	3723.3948000000228	30423.55599999993	32839.101999999846	38635.50350000007	-	-	-
Zmxn003874	7,8-Dihydro-Buddlenol B	Lignans and Coumarins	Lignans	C31H38O11	585.23	537.21	586.2414	[M-H]-	3	-	-	8495.96550000004	9874.986499999837	9093.160000000176	75350.74250000094	59097.251000000295	93902.49999999956	1699.193100000008	1699.193100000008	1699.193100000008	1699.193100000008	1699.193100000008	1699.193100000008	1699.193100000008	1699.193100000008	1699.193100000008	24695.673500000186	18156.80550000031	25439.81200000015	-	-	-
Lazn006735	Erythro-Guaiacylglycerol-β-O-4'-dehydrodisinapyl Ether	Lignans and Coumarins	Lignans	C31H36O11	583.22	535.2	584.2258	[M-H]-	1	613684-55-2	-	9683.04750000001	12257.905999999959	8981.783000000021	41670.44350000014	42673.49700000008	53529.117499999884	595.7993999999983	595.7993999999983	595.7993999999983	595.7993999999983	595.7993999999983	595.7993999999983	4000.0414999999707	2978.996999999992	6804.777999999958	10815.954499999958	11032.634999999973	10632.21199999988	-	-	-
HJN012	4,7,9,9'-Tetrahydroxy-3,3'-dimethoxy-8-O-4'-neolignan	Lignans and Coumarins	Lignans	C20H26O7	377.16	329.14	378.1679	[M-H]-	3	-	-	2420.3362000000034	2420.3362000000034	2420.3362000000034	2420.3362000000034	2420.3362000000034	2420.3362000000034	12101.681000000017	14160.276999999964	14943.200999999946	96601.02099999962	108888.57649999997	138053.49349999978	2420.3362000000034	2420.3362000000034	2420.3362000000034	25111.781000000115	33635.924000000035	20128.03250000001	-	-	-
Lmmn001894	Demethylwedelolactone-3-O-glucoside	Lignans and Coumarins	Coumarins	C21H18O12	461.07	401.18	462.0798	[M-H]-	3	-	-	38647.728000000134	37945.141	26246.660999999847	2189.9999999999886	2189.9999999999886	2189.9999999999886	2189.9999999999886	2189.9999999999886	2189.9999999999886	2189.9999999999886	2189.9999999999886	2189.9999999999886	2189.9999999999886	2189.9999999999886	2189.9999999999886	12659.40250000003	25047.432500000068	10949.999999999944	-	-	-
Index	Compounds	Class I	Class II	Formula	Q1 (Da)	Q3 (Da)	Molecular weight (Da)	Ionization model	Level	CAS	cpd_ID	LC1	LC2	LC3	DY1	DY2	DY3	GC1	GC2	GC3	SG1	SG2	SG3	WL1	WL2	WL3	QC01	QC02	QC03	kegg_map	mw_cpd_ID	mw_map
WaYp002866	3-(4-hydroxyphenyl)-3-oxopropyl beta-D-glucopyranoside	Phenolic acids	Phenolic acids	C15H20O8	329.12	121.03	328.1158	[M+H]+	3	53170-92-6	-	23121.59160000001	23121.59160000001	23121.59160000001	23121.59160000001	23121.59160000001	23121.59160000001	326817.8090000004	256085.05950000032	333338.99000000017	331298.10300000035	234855.9930000004	331598.48000000004	23121.59160000001	23121.59160000001	23121.59160000001	150611.59199999998	147920.25649999993	115607.95800000006	-	-	-
Walp003918	1-O-p-Coumaroylsedoheptulose	Phenolic acids	Phenolic acids	C16H20O9	357.12	147.04	356.1107	[M+H]+	3	-	-	119165.46899999976	188307.26049999983	169487.45350000035	23400.235500000133	23400.235500000133	23400.235500000133	23400.235500000133	23400.235500000133	23400.235500000133	23400.235500000133	23400.235500000133	23400.235500000133	23400.235500000133	23400.235500000133	23400.235500000133	137808.3950000002	117001.17750000069	149497.25050000002	-	CM02666	MetMap169
MWSHC20175	Methylsalicylate-2-O-glucoside	Phenolic acids	Phenolic acids	C14H18O8	313.1	151.04	314.1002	[M-H]-	2	10019-60-0	-	91574.62240000002	91574.62240000002	91574.62240000002	91574.62240000002	91574.62240000002	91574.62240000002	586196.9220000005	751440.6424999995	661534.4774999998	1206684.6009999998	996008.3459999984	1095134.484499998	91574.62240000002	91574.62240000002	91574.62240000002	482816.61400000064	457873.1120000001	679244.8155000013	-	CM02420	MetMap157,MetMap158
mws0028	Vanillate	Phenolic acids	Phenolic acids	C8H8O4	167.03	108.02	168.0423	[M-H]-	3	121-34-6	C06672	17214.591199999948	17214.591199999948	17214.591199999948	17214.591199999948	17214.591199999948	17214.591199999948	271660.88350000005	512097.1509999986	435793.6105000004	533266.5695000007	509369.6629999984	313535.83100000024	17214.591199999948	17214.591199999948	17214.591199999948	156620.03499999974	86072.95599999973	180882.583	-	C06672	MetMap157,MetMap160,MetMap161
PDN254453	(2R,3R,4S,5S,6R)-2,4,5-trihydroxy-6-(hydroxymethyl)oxan-3-yl benzoate	Phenolic acids	Phenolic acids	C13H16O7	343.11	121.03	284.0896	[M+CH3COO]-	2	-	-	22164.217300000048	22164.217300000048	22164.217300000048	22164.217300000048	22164.217300000048	22164.217300000048	668808.3090000002	650309.2424999992	1172941.453500002	111500.76400000026	141579.50249999954	110821.08650000024	22164.217300000048	22164.217300000048	22164.217300000048	205679.29850000038	206803.37249999968	142995.01599999986	-	-	-
Zbfn002169	3'-p-Coumaroyl-sucrose	Phenolic acids	Phenolic acids	C21H28O13	487.15	145.03	488.153	[M-H]-	3	-	-	38098.10129999995	38098.10129999995	38098.10129999995	38098.10129999995	38098.10129999995	38098.10129999995	769091.6139999976	827386.2964999969	852190.3170000025	833034.5545000003	741635.8335	770825.2595000017	38098.10129999995	38098.10129999995	38098.10129999995	190490.50649999976	372530.13249999896	201561.6254999995	-	CM02693	MetMap169
mws2212	Caffeate	Phenolic acids	Phenolic acids	C9H8O4	179.03	135.05	180.0423	[M-H]-	1	331-39-5	C01197	938806.159400002	938806.159400002	938806.159400002	938806.159400002	938806.159400002	938806.159400002	12568121.735000012	4694030.7970000105	12937273.53249998	20034647.64500004	14103563.49100003	31330117.96049993	938806.159400002	938806.159400002	938806.159400002	8905221.964000018	9844173.450000022	6059408.746000012	ko00940,ko00996,ko01100,ko01110	C01197	MetMap166,MetMap168,MetMap170
Safn004768	Pseudolaroside A	Phenolic acids	Phenolic acids	C13H16O8	299.08	137.03	300.0845	[M-H]-	3	-	-	80806.64650000024	80806.64650000024	80806.64650000024	80806.64650000024	80806.64650000024	80806.64650000024	1103972.4434999982	595048.9564999993	781682.9555000017	1101657.662999998	936419.1750000026	1385723.4324999976	80806.64650000024	80806.64650000024	80806.64650000024	440222.401999999	404033.23250000115	824494.2349999994	-	-	-
Lmhn003801	Feruloylsinapoyltartaric acid	Phenolic acids	Phenolic acids	C25H24O13	531.12	337.06	532.1217	[M-H]-	2	-	-	5019.337000000031	5019.337000000031	5019.337000000031	5019.337000000031	5019.337000000031	5019.337000000031	25096.68500000016	28599.130499999974	27184.5324999998	754568.0635000069	833240.8289999932	820542.5775000001	5019.337000000031	5019.337000000031	5019.337000000031	114999.24100000026	163552.17199999967	145838.88550000134	-	CM02750	MetMap153,MetMap165,MetMap167
Laln006487	Benzyl 3,6-dimethoxy-2-{[3,4,5-trihydroxy-6-(hydroxymethyl)oxan-2-yl]oxy}benzoate	Phenolic acids	Phenolic acids	C22H26O10	449.14	287.1	450.1526	[M-H]-	3	-	-	12232.162199999955	12232.162199999955	12232.162199999955	12232.162199999955	12232.162199999955	12232.162199999955	255641.6539999999	250009.84600000086	235665.2099999995	187885.3490000001	167015.62200000044	187754.84499999986	12232.162199999955	12232.162199999955	12232.162199999955	95052.56749999992	105141.14150000073	61160.810999999776	-	-	-
Wmmp000181	1´-O-Benzoylsucrose	Phenolic acids	Phenolic acids	C19H26O12	445.13	121.03	446.1424	[M-H]-	3	-	-	13321.602600000027	13321.602600000027	13321.602600000027	13321.602600000027	13321.602600000027	13321.602600000027	420582.2140000011	476140.4620000021	458936.9605000008	101056.76750000019	80402.7479999999	66608.01300000014	13321.602600000027	13321.602600000027	13321.602600000027	108386.00800000019	166193.86050000007	138235.10549999998	-	-	-
MWSmce342	2-Caffeoyl-L-tartaric acid (Caftaric acid)	Phenolic acids	Phenolic acids	C13H12O9	311.04	135.05	312.0481	[M-H]-	3	67879-58-7	-	10988.54199999999	10988.54199999999	10988.54199999999	10988.54199999999	10988.54199999999	10988.54199999999	368013.68849999976	308167.74649999966	320108.5565000004	78592.79249999997	54942.70999999996	66243.17499999999	10988.54199999999	10988.54199999999	10988.54199999999	80625.3035	107494.13700000006	118126.89199999975	-	CM02643	MetMap167,MetMap168
Hmbn002692	6'-O-Feruloyl-D-sucrose	Phenolic acids	Phenolic acids	C22H30O14	517.16	175.04	518.1636	[M-H]-	3	118230-77-6	-	4229.4454000000105	4229.4454000000105	4229.4454000000105	4229.4454000000105	4229.4454000000105	4229.4454000000105	42723.4745000001	31779.767500000118	35998.12300000003	99471.87400000011	113056.0135	91555.9470000001	4229.4454000000105	4229.4454000000105	4229.4454000000105	21147.22700000005	49230.69050000004	28599.910500000035	-	CM02694	MetMap165
mws1150	Echinacoside	Phenolic acids	Phenolic acids	C35H46O20	785.25	623.22	786.2582	[M-H]-	3	82854-37-3	C10450	21304.210000000025	34118.507500000014	31466.175999999952	68118.65449999983	44112.41800000011	28924.282999999945	407.53700000000083	407.53700000000083	407.53700000000083	407.53700000000083	407.53700000000083	407.53700000000083	8056.142500000027	15781.474500000028	2037.6850000000045	16717.87600000002	32003.981000000047	29077.718000000063	-	C10450	-
Hmsn001911	2-Beta-Glucopyranosyloxy-3-Hydroxybenzyl Alcohol	Phenolic acids	Phenolic acids	C13H18O8	301.09	139.04	302.1002	[M-H]-	1	20331-85-5	-	57056.257500000094	39521.011499999986	45746.00849999992	98515.1465	76027.21149999986	66800.68499999995	4325.638900000002	4325.638900000002	4325.638900000002	29528.502499999977	33645.85700000003	44877.76649999999	41913.48900000005	21628.19450000001	51939.43349999997	49784.35699999993	25897.129500000014	41769.09400000001	-	CM02838	MetMap164
Wasyqp2836	3-O-Feruloyl Aminogalactitol	Phenolic acids	Phenolic acids	C16H23NO9	374.14	177.06	373.1373	[M+H]+	1	-	-	2336812.9595000027	1306788.0410000002	1671758.858000003	820843.8285000004	913742.2750000013	1842003.3130000003	193024.55849999946	343689.2194999997	192163.51099999945	328507.69249999954	626460.5680000002	439255.0525000007	472893.36399999954	357906.2279999996	934060.9325000008	389601.2190000009	880131.6245000005	612214.7570000009	-	-	-
pmn001384	Isochlorogenic acid C*	Phenolic acids	Phenolic acids	C25H24O12	515.12	353.09	516.1268	[M-H]-	3	57378-72-0	-	30595.359000000015	27030.996000000083	27390.582499999946	29489.187499999953	28301.47900000005	29555.344999999987	2097.3189999999977	2097.3189999999977	2097.3189999999977	10486.594999999988	21321.669499999967	14753.000000000016	19889.157499999943	12467.571999999906	11995.663999999962	13843.758499999949	26027.922999999908	33114.566000000035	-	CM02735	MetMap171
Zmhn001793	6-O-Caffeoyl-D-glucose*	Phenolic acids	Phenolic acids	C15H18O9	341.09	179.03	342.0951	[M-H]-	1	-	-	3356607.883499993	3137949.546500005	4036352.9080000096	4178506.9540000083	4336980.694500004	4552991.242999997	1277310.3229999929	841362.901500001	1047661.629500002	1714427.9424999962	1937339.1780000029	2397922.3069999963	2286802.883500005	2035036.687499994	2474705.8050000058	2614166.4805000043	1873781.0495000016	2094557.3965000038	-	CM02655	MetMap168,MetMap169
Rfn057834	(2R,3R,4S,5S,6R)-2-[3-(2,4-dihydroxyphenyl)propoxy]-6-(hydroxymethyl)oxane-3,4,5-triol	Phenolic acids	Phenolic acids	C15H22O8	329.12	59.01	330.1315	[M-H]-	3	-	-	71888.10900000005	76145.45900000009	66576.20249999984	122331.11349999967	101047.17150000004	115876.9079999997	883744.3150000039	725671.8570000033	694431.3375000006	2838967.3325000037	2672049.361	1985326.8165000016	52329.76649999993	68725.73649999991	55571.606499999856	946574.8850000013	885730.1190000012	429477.48850000056	-	-	-
Wafn003070	Hydroxyferulic acid glucoside	Phenolic acids	Phenolic acids	C16H20O10	371.1	209.05	372.1056	[M-H]-	3	-	-	304641.6575000005	275205.4049999996	352513.611500001	540088.3215000008	721895.6105000017	550758.1180000013	150111.12049999973	78355.06350000009	108236.47100000038	419880.77500000026	344718.43400000024	481248.101499999	338817.59699999914	293747.89600000024	335763.3625000007	264302.4024999997	209033.06600000052	425769.6180000005	-	CM02676	MetMap165,MetMap166,MetMap168
Lmyp003934	6-Pentadecylsalicylic acid	Phenolic acids	Phenolic acids	C22H36O3	349.27	123.08	348.2664	[M+H]+	3	16611-84-0	C10759	22071.01149999972	23228.97500000014	30102.127999999615	28501.437500000087	42508.2485	41604.1154999993	106170.21549999792	100371.65100000318	144031.12499999988	59324.76850000171	46688.157000000916	71064.30500000024	21109.61850000031	17893.942000000006	23019.9610000004	43178.60799999948	41888.28100000018	48370.7269999994	-	C10759	-
PDN042905	G(8-O-4)Fa Sulfate	Phenolic acids	Phenolic acids	C20H22O11S	469.08	193.05	470.0883	[M-H]-	2	-	-	10826218.507500073	11233556.43299998	12770497.53450008	10688651.931499973	12306989.217999952	11116490.130500063	12031.944000000027	12031.944000000027	12031.944000000027	60159.72000000015	86780.33949999997	77018.93400000039	7497854.437000004	5470077.170999962	5908721.682499941	5376622.1370000215	5658083.268499976	5399113.530000032	-	-	-
mws2367	Salidroside	Phenolic acids	Phenolic acids	C14H20O7	299.11	119.05	300.1209	[M-H]-	1	10338-51-9	C06046	1015893.1380000007	1084325.688500007	1250912.0569999958	1249286.2435000013	1208197.777000002	1273947.143999996	6185153.923000009	5132344.636999987	5701371.468499979	6175002.45950001	5880189.816000006	6320753.762500007	707009.2055000014	642893.6794999982	724457.7394999996	3040909.788500005	2913811.3644999927	3264854.801499995	ko00350,ko01100	C06046	MetMap172
pmn001420	1-O-Caffeoyl-β-D-glucose*	Phenolic acids	Phenolic acids	C15H18O9	341.0878	179.03599999999997	342.0951	[M-H]-	1	14364-08-0	C10433	3534408.283999992	2460706.5350000043	4108493.3100000094	3486557.9100000067	4758203.446500005	3783621.916499997	1151465.795499993	844310.5470000011	1168466.031000002	1952573.5879999963	2399817.026500004	2464744.183999996	2289509.632000005	2040176.700999994	2416719.790000006	2864031.158500005	1857486.084500002	2643292.1300000055	-	C10433	MetMap166,MetMap168,MetMap169
pmb2871	1-O-Gentisoyl-β-D-glucoside*	Phenolic acids	Phenolic acids	C13H16O9	315.0722	153.019	316.0794	[M-H]-	1	23445-11-6	-	861106.9570000006	885509.3284999997	1185256.2519999992	1060270.647500001	1022958.5079999999	1021941.7480000013	271558.88399999996	326065.63700000034	342980.74500000017	726274.8760000003	739761.6869999992	760754.8489999996	553536.2725000002	592492.3940000001	621617.0479999997	605381.0300000006	588714.6379999999	665791.3224999998	-	CM02554	MetMap159
Zbsp010536	Methyl-[8]-gingerol	Phenolic acids	Phenolic acids	C20H32O4	337.25	137.06	336.2301	[M+H]+	3	-	-	832995.3169999993	955325.2135000004	970565.6575000022	985732.5054999808	938181.497500008	964557.7120000038	379224.23500000226	292089.4939999997	347799.86450000224	194216.43700000388	297002.044500003	221341.78199999942	600555.3184999963	550297.1750000053	587105.1670000036	626929.4014999953	538258.0554999938	509588.7595000006	-	-	-
PDN055501	(2Z)-2-hydroxy-3-(4-hydroxyphenyl)prop-2-enoic acid	Phenolic acids	Phenolic acids	C9H8O4	179.04	135.04	180.0423	[M-H]-	2	-	C05350	6986763.7735000085	7846798.2779999925	9933627.004500028	9320627.951500012	9070836.73100002	9608964.17050002	2854919.256499993	2464711.0750000067	2793715.4455000097	6463547.689000006	6517086.406500008	6730785.212999985	5583989.183499986	5505706.525500005	5845726.725500013	5543822.0799999945	5042090.80300001	5221230.156000008	ko00350,ko01100	C05350	-
pmb0108	Feruloyl syringic acid	Phenolic acids	Phenolic acids	C19H18O8	375.11	137.1	374.1002	[M+H]+	3	-	-	35190.54459999998	35190.54459999998	35190.54459999998	776199.7054999998	686534.7209999999	432026.7275000003	175952.72299999988	246788.77449999985	192683.698	971033.591999999	1001155.164500003	1226804.9770000002	345744.7625000006	392669.1920000006	413438.3559999999	545488.4800000011	484311.5155	610974.0875	-	CM02545	MetMap156,MetMap165
Zbjn003642	1-O-rhamnose-3-O-Caffeoyl Quinic Acid	Phenolic acids	Phenolic acids	C22H28O13	499.15	191.06	500.1554	[M-H]-	3	-	-	59791.77550000005	40779.12999999993	31199.562500000062	31147.12750000004	38247.104000000065	25543.64500000004	404077.52200000075	490487.2285000005	531265.9714999989	150935.30900000007	182304.37999999983	154593.89449999994	19007.24350000005	28017.91899999998	15008.396999999968	117954.6879999998	118363.38500000015	128242.64450000008	-	-	-
Jmwn002117	2,6-dimethoxybenzene-1,4-diol 1-O-β-D-glucopyranoside	Phenolic acids	Phenolic acids	C14H20O9	331.1	153.02	332.1107	[M-H]-	1	-	-	892139.0099999991	896486.5609999994	1030861.1310000024	1014433.315499996	1091298.5875	1011096.2320000016	26492.53650000003	35643.16699999997	31961.436000000118	5298.507300000006	5298.507300000006	5298.507300000006	699994.1059999991	721378.5780000009	703861.071	395148.64350000006	461233.390000001	480912.53400000103	-	-	-
Lmsn002288	1-O-Caffeoyl-(6-O-glucosyl)-β-D-glucose	Phenolic acids	Phenolic acids	C21H28O14	503.14	341.09	504.1479	[M-H]-	1	-	-	164485.42299999966	246575.4199999997	190434.56899999885	314111.8710000002	302797.7489999992	334507.8189999993	414083.44250000076	385242.9195000003	453929.91599999904	282294.8185	335142.391	309514.4749999996	254090.84849999857	244780.9790000002	166716.22600000002	230580.1655	265977.7159999996	241422.10750000004	-	-	-
Rln001778	1-O-Caffeoyl-(b-D-glucose 6-O-sulfate)	Phenolic acids	Phenolic acids	C15H18O12S	421.04	241.0	422.0519	[M-H]-	2	-	-	451982.3115000003	556784.0615000003	573458.3150000006	584711.5735000003	538078.0985000011	488070.04599999904	55273.62130000006	55273.62130000006	55273.62130000006	55273.62130000006	55273.62130000006	55273.62130000006	401389.36450000026	420171.3410000006	307252.1665000016	281302.0149999995	366522.80500000063	276368.1065000003	-	-	-
HJN003	1-O-Sinapoyl-beta-D-glucose	Phenolic acids	Phenolic acids	C17H22O10	385.1134	223.0622	386.1213	[M-H]-	3	-	C01175	2709681.262000002	2961112.2800000017	3862866.2805	2876020.514000002	4143831.7519999817	3355409.2865000027	224919.33850000027	216069.45100000003	179547.25649999958	681696.9230000001	718029.9409999981	897485.6100000006	2637987.336000012	2315067.865000001	2461805.518000004	1466112.7140000002	1160862.1999999995	2303998.054499996	ko00940,ko01110	C01175	MetMap153
Wasyqp2834	6-O-Feruloyl-glucose	Phenolic acids	Phenolic acids	C16H20O9	357.11	177.05	356.1107	[M+H]+	1	137887-25-3	-	355609.3965000005	269274.74649999983	651434.9005000014	367979.5445000001	211482.05950000024	423902.8795000001	139811.41949999993	116470.05799999995	173163.56099999987	197532.30149999988	133622.98400000008	214720.99350000024	226748.41799999983	177114.01199999993	316180.09950000024	192164.2940000004	194149.9005000001	186600.39850000013	-	-	-
Wasn003913	Protocatechuic acid 4-O-(6''-O-Galloy)Glucoside	Phenolic acids	Phenolic acids	C20H20O13	467.08	315.07	468.0904	[M-H]-	3	-	-	46898.72199999993	40685.846999999936	64051.22449999996	33959.18200000005	50419.94300000003	34929.70800000019	4223.812899999995	4223.812899999995	4223.812899999995	22202.95300000003	21119.064499999982	27737.00250000004	27449.647499999995	25902.641	36907.16149999999	35203.73099999996	26352.87899999998	29621.877999999964	-	CM02408	MetMap161
Rp0029156	2,3-dihydroxycinnamic acid	Phenolic acids	Phenolic acids	C9H8O4	181.05	135.04	180.0423	[M+H]+	1	31082-90-3	C12623	4813565.979499981	5680388.951499981	5488219.057999983	8461114.567499977	7762481.608999998	6345844.782000001	2504357.9645000068	1392385.6049999956	2185744.7575000064	6243989.211999997	6595990.332999991	4751044.5234999815	5219173.881000004	7123318.922999997	4921120.531499998	6917488.906999995	4049694.9494999987	6432233.5979999965	ko00360,ko01100	C12623	-
Lakn002075	4-Hydroxybenzoic acid glucosyl xyloside	Phenolic acids	Phenolic acids	C18H24O12	431.12	137.02	432.1268	[M-H]-	3	-	-	40252.590000000084	32384.93499999992	47072.797000000144	40114.18900000005	24555.97400000004	40953.65700000009	4752.297999999995	4752.297999999995	4752.297999999995	71323.95900000006	67365.80449999997	101581.95649999981	28912.157499999932	24916.45100000005	29472.101000000053	23761.489999999976	26141.175000000043	35822.724000000046	-	CM02441	MetMap157
PDN081668	methyl 3-hydroxy-5-methoxy-4-{[3,4,5-trihydroxy-6-(hydroxymethyl)oxan-2-yl]oxy}benzoate*	Phenolic acids	Phenolic acids	C15H20O10	359.1	197.04	360.1057	[M-H]-	1	-	-	2292925.716000001	2459658.1419999967	2372723.3929999904	3155546.444499995	2971181.7270000065	2983087.28199999	393873.8919999995	405869.97700000147	419013.97649999923	268529.16150000034	385651.0464999983	300610.446	2448436.044500005	2595776.9845000007	2179184.671500003	1445035.2119999968	1557165.152999998	1835464.8560000013	-	-	-
MWSHC2022	Glucosyringic acid*	Phenolic acids	Phenolic acids	C15H20O10	359.1	197.05	360.1056	[M-H]-	1	33228-65-8	-	2538265.8510000003	2482476.936999993	2687174.723499986	3220908.2115000067	3186732.356999995	3131572.069999983	379896.92599999945	443611.2885000013	424574.55450000026	293412.2995	332749.5864999989	300059.68750000064	2708561.9425000087	2535419.5479999976	2339690.923500005	1447646.6244999948	1719931.8869999943	1788667.4440000062	-	CM02538	MetMap156
Waxn005373	1,5-O-dicaffeoyl-3-O-dimethylmalyl-quinic acid	Phenolic acids	Phenolic acids	C31H32O16	659.17	497.13	660.1696	[M-H]-	3	-	-	21575.772999999852	28974.881499999887	11849.333999999952	21008.541000000056	16313.92750000008	29027.1539999998	414096.07950000453	403269.16250000056	397186.06849999813	122945.67899999973	70231.10100000017	75002.73699999947	14686.110000000052	22211.78000000001	15889.198000000006	141507.23500000054	114611.45900000165	88149.2645000003	-	-	-
Lakn002368	2-Hydroxy-5-methylbenzoyl-1-O-glucose	Phenolic acids	Phenolic acids	C14H18O8	313.09	107.05	314.1002	[M-H]-	1	-	-	13124.04150000002	37907.525000000154	18937.41200000002	44171.95399999999	72027.54750000004	48591.16199999997	673145.3105000004	599917.9810000022	858478.3619999981	1141292.8295000005	1085291.0124999962	1261916.4424999976	49258.20799999996	58071.370500000085	24271.86000000004	285730.8594999998	346213.7085000002	451696.45499999827	-	CM02530	MetMap158
Li512115	Isochlorogenic acid b	Phenolic acids	Phenolic acids	C25H24O12	515.12	353.09	516.1268	[M-H]-	3	14534-61-3	C10468	37080.34500000008	27709.617000000093	35256.67999999998	17412.565499999982	27406.079500000083	14844.5469999999	2538.5172000000025	2538.5172000000025	2538.5172000000025	2538.5172000000025	2538.5172000000025	2538.5172000000025	12692.586000000012	21036.15250000008	15423.93450000002	13195.307499999932	15677.585500000056	19856.49250000008	-	C10468	MetMap171
Zmhn002227	4-O-beta-D-Glucosyl-sinapate	Phenolic acids	Phenolic acids	C17H22O10	385.11	223.06	386.1213	[M-H]-	1	-	C02919	2718371.387500002	2036545.5610000016	3109802.3039999995	2464491.3570000017	2978443.8624999886	2521720.998000001	233633.96750000003	237043.26500000016	195545.94299999988	715352.4159999993	797145.6769999996	750198.6565000002	2345440.610500011	2094132.3144999992	2218918.535500004	1187986.0520000001	1554081.858500001	2560478.197999996	-	C02919	MetMap153
MWSslk155	3-Methoxy-4-hydroxymandelate	Phenolic acids	Phenolic acids	C9H10O5	197.05	137.03	198.0528	[M-H]-	3	55-10-7	C05584	97758.15500000012	105869.69150000012	120207.1275000004	204353.9165	199978.2099999997	148749.87850000017	46440.40249999994	41142.637999999875	37718.95500000009	7543.791000000017	7543.791000000017	7543.791000000017	167040.80850000025	175359.1044999995	156010.63949999967	87993.51100000004	91020.03350000003	111360.7595	ko00350,ko01100	C05584	MetMap172
MWS1839	Ethylparaben	Phenolic acids	Phenolic acids	C9H10O3	165.06	92.03	166.063	[M-H]-	3	120-47-8	-	41783.65349999973	31704.924999999886	51578.79800000047	57276.58699999979	71374.96949999932	90663.38950000008	100794.2360000002	85235.58999999928	68437.1825000001	76412.49250000018	107748.03949999972	87843.5905	52978.967999999746	69627.57550000024	75932.46200000019	46159.442500000056	57231.70150000016	46263.79399999981	-	CM02388	MetMap157
Wasyqn2983	3-[4-(Beta-D-Glucopyranosyloxy)Phenyl]Propionic Acid*	Phenolic acids	Phenolic acids	C15H20O8	327.11	165.06	328.1158	[M-H]-	1	-	-	388293.81749999983	397368.9525	497667.73900000093	621600.4415000003	720157.7205000002	662175.4025000007	2715862.214000004	3791032.774500005	3740359.674000009	1267543.0165000004	1186029.4179999977	1199569.1609999985	629077.0970000001	692950.516500002	600574.5610000007	1007925.5764999976	1380375.1920000021	1266711.6270000013	-	-	-
Rfn045100	Dihydrocoumaroyl Hexoside*	Phenolic acids	Phenolic acids	C15H20O8	327.11	165.06	328.1158	[M-H]-	1	-	-	352409.7979999999	436259.862	556051.1595000009	633155.3035000004	702765.4135	582563.1135000007	3013455.668500004	4208176.9035000065	3806773.8140000086	1146978.7615000005	1209026.9754999978	1250186.8059999982	622294.3379999998	685844.1675000021	578980.1960000007	1028712.1539999973	1361307.4740000016	1296363.3045000015	-	-	-
Lmyn000503	Mucic acid-1,4-lactone-2-O-gallate	Phenolic acids	Phenolic acids	C13H12O11	343.03	85.03	344.038	[M-H]-	3	-	-	268591.3110000001	291533.3850000004	274879.8115000002	218588.39550000016	190536.9155	182739.80450000011	617044.1854999998	567381.0695000001	604917.7010000005	422840.29400000046	412493.4080000004	412435.8565000002	243895.71899999995	200182.143	170321.20950000026	237119.9875000001	328938.62800000014	282987.8990000003	-	CM02513	MetMap156
Lmtn003598	3-Prenyl-4-O-glucosyloxy-4-hydroxybenzoic acid	Phenolic acids	Phenolic acids	C18H24O8	367.14	205.08	368.1471	[M-H]-	1	-	-	779315.2400000005	795629.5105000021	958576.5164999969	762517.168499997	1093377.6495000024	740683.7900000011	64231.550900000046	64231.550900000046	64231.550900000046	332178.94799999904	324840.2334999993	321157.75450000033	1001698.232999997	947595.9154999931	936068.7759999969	660208.0679999974	531068.1439999982	501516.8720000017	-	CM02423	MetMap157
Hmln000873	2-O-Galloyl-D-glucose	Phenolic acids	Phenolic acids	C13H16O10	331.07	169.01	332.0743	[M-H]-	2	-	-	503462.83649999904	508524.7384999997	574193.2469999982	681671.5819999989	588161.9845000008	603489.4574999993	182928.6570000006	153569.19149999984	172329.0299999995	232228.7815	249949.58499999944	182611.58749999962	771490.1645000018	732470.2029999981	762773.2074999977	396945.622499999	397171.3104999989	426442.7080000001	-	-	-
Lajp003510	Furo(2,3-f)-1,3-bewnzodioxole	Phenolic acids	Phenolic acids	C15H10O5	271.06	149.02	270.0528	[M+H]+	3	-	-	248279.46399999983	289244.1319999997	217701.28250000058	464407.4749999992	504213.1035000008	282222.94249999954	122155.076	106082.86999999997	70851.71449999996	205090.6710000001	115447.43799999992	192073.5420000002	681691.1244999979	657004.801500001	416200.9829999996	397527.3915000007	329879.83950000146	314634.7534999999	-	-	-
Wafn002319	4-O-(3'-O-alpha-D-Glucopyranosyl)caffeoylquinic acid	Phenolic acids	Phenolic acids	C22H28O14	515.14	323.08	516.1479	[M-H]-	3	1401352-63-3	-	67652.38150000005	60123.577500000305	49842.961999999905	15355.547999999937	63539.60549999997	50808.06550000008	3071.109599999987	3071.109599999987	3071.109599999987	3071.109599999987	3071.109599999987	3071.109599999987	64628.84549999973	47654.95200000008	71236.19649999973	29673.689500000088	47024.354500000154	65070.56800000005	-	CM02764	MetMap171
Waln002419	1'-O-Galactoyl p-Coumaric acid*	Phenolic acids	Phenolic acids	C15H18O9	341.09	163.04	342.0951	[M-H]-	3	-	-	39842.23950000008	55648.20850000014	55626.26600000028	46278.7895	15292.570500000094	31757.86400000003	185430.08449999988	158591.51549999972	249375.12450000012	44987.914499999904	46084.59600000002	23811.65349999996	47487.209000000075	40140.061499999814	47854.904999999904	70916.03950000004	64938.97850000008	32416.586500000016	-	-	-
Wmcn000039	decaffeoylverbascoside	Phenolic acids	Phenolic acids	C20H30O12	461.17	135.04	462.1737	[M-H]-	3	-	-	269148.5314999997	243939.9944999989	310130.83650000114	197998.21600000001	230385.82599999988	206293.95699999985	45557.96299999999	37130.577000000085	39918.938999999984	87022.26899999991	84814.65650000004	82199.51249999997	342835.3634999993	295873.6955000001	314877.8824999995	162075.93800000026	160815.14700000014	159424.87550000026	-	-	-
Lasp003707	Acropyrone	Phenolic acids	Phenolic acids	C11H12O5	225.08	119.05	224.0685	[M+H]+	3	-	-	1087420.9274999956	673029.0014999976	1104275.3024999956	417840.443499999	796625.9635000002	1282385.606	228995.66100000002	245669.96899999952	138685.01200000002	363406.77349999966	196185.53499999977	420285.2199999982	1344832.147500001	1112317.4739999995	1450147.354499999	434511.4914999997	813061.1694999998	821020.9809999998	-	-	-
pma0149	Sinapoyl malate	Phenolic acids	Phenolic acids	C15H16O9	341.09	207.07	340.0794	[M+H]+	3	92344-58-6	C02887	1309743.7625000014	1131532.0329999984	2017679.8200000047	529289.3540000004	712883.7024999997	1417275.7835000004	2937500.899999993	6434041.647499989	3713701.9809999913	3488808.7570000025	3124791.694000002	4403735.175000009	1461946.3659999988	1335810.0734999964	1898569.2505000015	1220272.6490000016	2021451.9150000026	2163810.640000001	ko00940,ko01110	C02887	MetMap153
WaYn002146	2-(Hydroxymethyl)Phenyl 2-O-Beta-D-Glucopyranosyl-Beta-D-Glucopyranoside	Phenolic acids	Phenolic acids	C19H28O12	507.17	179.06	448.1581	[M+CH3COOH-H]-	3	-	-	11546.641000000036	6875.039500000003	11342.117499999988	29519.685499999967	40687.87149999998	35849.25200000002	31722.178499999965	42998.27449999998	45973.77099999994	66593.26299999992	39217.89400000005	43862.58200000002	74943.43650000003	59316.90500000003	60625.29299999996	36232.48899999997	29437.360000000004	38883.94050000004	-	-	-
Lmcn002982	Methyl 3-O-Methyl Gallate	Phenolic acids	Phenolic acids	C9H10O5	197.05	167.0	198.0528	[M-H]-	2	3934-86-9	-	54057.2080000001	52424.602500000095	62521.59599999998	67286.52800000006	94338.92000000023	62523.34099999997	8268.676499999994	8268.676499999994	8268.676499999994	8268.676499999994	8268.676499999994	8268.676499999994	146655.85350000006	116487.59050000027	169529.38100000005	41343.38249999997	57154.17500000009	56596.22399999997	-	CM02433	MetMap156,MetMap157,MetMap160,MetMap161
Index	Compounds	Class I	Class II	Formula	Q1 (Da)	Q3 (Da)	Molecular weight (Da)	Ionization model	Level	CAS	cpd_ID	LC1	LC2	LC3	DY1	DY2	DY3	GC1	GC2	GC3	SG1	SG2	SG3	WL1	WL2	WL3	QC01	QC02	QC03	kegg_map	mw_cpd_ID	mw_map
Zblp002066	Delphinidin-3-O-arabinoside	Flavonoids	Anthocyanidins	C20H19O11+	435.09	303.05	435.0922	[M]+	3	-	-	572783.4125000002	626789.0580000003	450506.99700000096	377426.49450000026	364450.3694999999	269085.60300000064	130856.70700000036	226672.75200000047	137019.70150000002	77242.55750000005	176295.1209999997	152165.59949999998	128242.004	93974.69450000011	148013.52399999983	333031.83050000045	218048.02850000054	262978.65299999993	-	-	-
Safp004078	6,8-Di-C-glucopyranosylnaringenin	Flavonoids	Flavones	C27H32O15	597.18	459.13	596.1741	[M+H]+	3	-	-	74625.62449999999	64216.14899999996	56910.56949999988	149125.43099999966	112741.712	134132.702	280356.29399999994	261390.17449999964	306910.4045000003	166327.01999999993	266793.04199999955	202794.19650000005	271030.8205000001	235229.053	195123.5074999997	173166.32099999988	158850.42150000005	206073.23149999976	-	-	-
ZBN0132	Gossypetin 8-O-glucoside	Flavonoids	Flavonols	C21H20O13	479.08	316.02	480.0904	[M-H]-	3	652-78-8	C10051	26479.019500000024	22980.822999999968	13580.656500000005	57307.941999999864	35615.909000000014	51407.73599999991	123588.04799999992	110199.23100000019	99537.95699999991	133162.28000000038	87302.98849999988	118093.63850000012	2284.957500000003	7693.933499999997	12144.888499999992	60740.742	73763.13349999997	75141.44199999975	-	C10051	-
Hmcn001884	6-Hydroxyluteolin 5-glucoside*	Flavonoids	Flavones	C21H20O12	463.09	301.03	464.0955	[M-H]-	1	-	-	1736572.3520000014	1943098.8539999991	1795265.6539999982	3605910.057999985	4295765.677500003	5112733.604999992	11205783.257999992	11264896.549000015	10485922.739499977	12161928.920500033	11887295.793499978	10786133.210500013	902316.1915000038	907371.9519999992	982229.8449999995	7351670.634	6072408.3309999965	5356218.249999979	-	-	-
pme1598	Hesperetin-5-O-glucoside	Flavonoids	Flavanones	C22H24O11	463.12	301.07	464.1319	[M-H]-	3	69651-80-5	-	1958168.959	1543587.7759999982	1920472.742499999	3488095.889499987	4304964.404999998	3753929.805999996	11147287.453499993	9030094.793500023	9249137.334000004	9639367.78100003	10611519.252499985	12484141.383500015	626031.2005000025	697114.4064999991	725034.8194999999	6999851.864499996	4426443.213499999	5743377.685999973	-	-	-
Zbcp002823	Cyanidin 3-O-rutinoside	Flavonoids	Anthocyanidins	C27H31O15+	595.16	287.06	595.1657	[M]+	3	28338-59-2	C08620	5265.772800000006	5265.772800000006	5265.772800000006	43231.903499999935	59432.910500000085	46050.19149999987	109795.58249999992	143639.46350000007	135495.7694999998	33122.175999999934	26328.86400000003	53479.63349999998	5265.772800000006	5265.772800000006	5265.772800000006	77894.64899999995	80474.99100000004	91068.0454999999	ko00942	C08620	-
Lmmn003398	Kaempferol-3-O-(6''-O-acetyl)glucoside	Flavonoids	Flavonols	C23H22O12	489.11	285.04	490.1111	[M-H]-	3	-	-	16012.164000000017	13827.39249999999	17671.04199999995	20876.777000000042	25485.274999999987	24660.04700000001	72514.01050000008	63674.759000000304	51327.22499999966	28254.61550000013	39843.15549999963	58323.43299999965	2765.478499999999	2765.478499999999	2765.478499999999	31886.11799999997	34395.440000000024	25092.45150000023	-	CM00473	MetMap113
mws0856	Quercetin-4'-O-glucoside (Spiraeoside)*	Flavonoids	Flavonols	C21H20O12	463.09	301.04	464.0955	[M-H]-	1	20229-56-5	-	1324784.0250000027	1610223.1599999997	1473093.4354999976	3964932.276999983	3361955.3405000083	3849101.5859999927	10779994.12299999	11056530.935500003	9208602.390499964	11675793.823500028	12176909.973999975	10622308.741000008	734904.391000003	829435.7014999999	714614.1739999999	6561155.467500001	5905665.270999994	5164145.979999982	-	CM00567	MetMap116
pmp000241	Luteolin-6-C-(2''-glucuronyl)glucoside	Flavonoids	Flavones	C27H28O17	625.14	449.11	624.1326	[M+H]+	3	-	-	76073.25749999982	67988.49799999982	67017.73649999981	6708.634799999993	6708.634799999993	6708.634799999993	6708.634799999993	6708.634799999993	6708.634799999993	6708.634799999993	6708.634799999993	6708.634799999993	145322.32050000006	163850.43349999996	135270.3704999999	40477.10099999997	33543.17399999997	57116.25249999992	-	-	-
Zmdp008296	6-prenylapigenin	Flavonoids	Flavones	C20H18O5	339.12	283.06	338.1154	[M+H]+	3	68097-13-2	-	36500.13299999983	38849.60699999998	30351.066000000264	3044.7706000000103	3044.7706000000103	3044.7706000000103	3044.7706000000103	3044.7706000000103	3044.7706000000103	3044.7706000000103	3044.7706000000103	3044.7706000000103	3044.7706000000103	3044.7706000000103	3044.7706000000103	40579.92899999961	15223.853000000048	30380.823999999902	-	-	-
Lmnp002627	Nepetin-8-C-glucoside	Flavonoids	Flavones	C22H22O12	479.12	357.08	478.1111	[M+H]+	3	-	-	27679.64799999999	86975.38199999991	35152.02899999996	29646.565500000015	54283.50349999995	767.1000000000022	767.1000000000022	767.1000000000022	767.1000000000022	6376.02899999999	45682.49450000003	45367.98799999999	3835.5000000000105	48659.40950000008	17907.864999999987	80941.04000000002	56762.15650000005	37072.697999999975	-	-	-
Zbgp004081	Petunidin-3-O-(6''-O-p-coumaroyl)rhamnoside-5-O-glucoside*	Flavonoids	Anthocyanidins	C37H39O18+	771.22	317.07	771.2131	[M]+	3	-	-	3767.598199999993	3767.598199999993	3767.598199999993	205229.3980000001	87990.67299999979	74916.25150000027	54525.30649999988	25837.85850000001	18837.990999999973	19080.83750000001	31746.48699999992	30901.86899999998	3767.598199999993	3767.598199999993	3767.598199999993	25229.21450000001	39644.42050000015	48995.98649999988	-	-	-
MWSHY0135	Isorhamnetin-3-O-rutinoside; Narcissoside; Narcissin*	Flavonoids	Flavonols	C28H32O16	625.18	317.08	624.169	[M+H]+	1	604-80-8	-	406845.6070000017	571530.0800000003	389042.07900000014	669891.9764999978	667759.7875000028	307665.6274999985	255979.60100000058	155832.85399999993	220689.9180000008	610795.9635000003	787151.3675000005	1099020.9595000036	199723.9954999997	271625.4685	193289.34849999985	540688.8235000003	514414.6545000003	447927.528	-	-	-
pme3227	Vitexin 2''-O-beta-L-rhamnoside	Flavonoids	Flavones	C27H30O14	579.17	433.11	578.1636	[M+H]+	3	64820-99-1	C12628	136709.65249999994	184159.82800000004	210401.5639999997	148143.90900000016	255851.8445	129766.07599999972	95136.00850000008	96801.24349999998	66026.39050000001	66969.9110000002	94680.98199999996	55420.850999999995	97479.12400000026	72448.1609999998	108629.26449999963	150166.04549999975	184761.8630000002	73622.43749999999	ko00944	C12628	-
Lssp210430	Lupinifolin	Flavonoids	Flavanones	C25H26O5	407.19	267.07	406.17800000000005	[M+H]+	3	55890-27-2	-	234841.9315000014	331464.6200000005	200960.30349999922	208771.01900000047	146296.94750000007	210303.6869999999	99195.20199999973	102362.94800000002	87271.68349999933	597718.4900000042	495059.6539999974	534006.5295000003	63062.644500000046	54821.54500000019	54651.90550000037	248234.84899999946	247750.4864999993	255882.84749999823	-	-	-
Lajp004824	Medicarpinglucoside	Flavonoids	Isoflavones	C22H24O9	433.15	271.1	432.142	[M+H]+	3	-	-	16622.215299999876	16622.215299999876	16622.215299999876	227282.84000000212	185988.84100000007	211059.7225	119907.68700000038	130751.9524999996	83111.07649999937	196040.69150000016	149670.25799999965	173927.4125000012	134433.3065	119939.03600000015	108861.45600000012	110594.22000000002	94497.76950000033	122224.87999999966	-	-	-
mws1179	Naringenin 7-O-beta-D-glucoside	Flavonoids	Flavanones	C21H22O10	433.11	271.07	434.1213	[M-H]-	1	529-55-5	C09099	61732.56799999999	64975.20599999992	72765.49050000032	204753.3355000009	247129.39	257409.88600000012	178653.82499999914	124254.57750000039	118952.11549999984	62529.76700000001	79428.57749999978	73980.87499999983	74831.23350000025	78619.13450000032	92585.70050000063	144807.52950000006	92757.89399999993	120851.335	ko00941,ko01100	C09099	-
Safn006268	Pterosupin	Flavonoids	Chalcones	C21H24O10	435.13	315.09	436.1369	[M-H]-	3	-	-	175529.19400000054	161800.82599999986	219986.1994999988	731304.5320000028	1105103.8269999924	1057010.4095000038	843629.8480000001	421781.4814999983	530610.4949999974	321567.58050000126	324452.8485000006	381573.8999999993	708426.9129999984	862536.6920000028	893839.0854999998	681524.3400000025	544974.6170000021	318762.2199999985	-	-	-
Zbpp001992	Isorhamnetin 3-O-glucoside*	Flavonoids	Flavonols	C22H22O12	479.12	317.07	478.1111	[M+H]+	1	5041-82-7	C22589	297409.9149999993	360238.24299999967	380087.4944999997	1391253.627499997	1151072.880000001	734844.3429999992	823798.617500002	617013.0769999996	669521.966	967018.972000002	1097707.9470000037	1045918.877499998	234578.98699999988	198633.8265	157050.18050000007	606673.5754999997	554165.8924999989	605924.7070000011	-	C22589	-
mws0044	Taxifolin	Flavonoids	Flavanonols	C15H12O7	303.05	125.02	304.0583	[M-H]-	3	480-18-2	C01617	48252.54099999997	59130.73499999995	62208.65600000003	36255.12650000001	45014.331499999906	41550.277999999955	18458.43950000005	33768.05999999987	27112.52900000001	2278.7501000000034	2278.7501000000034	2278.7501000000034	11393.750500000016	17236.38549999995	27119.707000000013	44953.134499999884	38148.08500000005	22085.433000000008	ko00941,ko01100,ko01110	C01617	-
pmn001477	4-C-Glucose-1,3,6-trihydroxy-7-methoxyxanthone	Flavonoids	Other Flavonoids	C20H20O11	435.09	345.0	436.1006	[M-H]-	3	-	-	49123.61100000015	40031.29399999996	51257.68049999975	171975.79350000055	251235.62799999825	212577.68700000067	171991.52749999994	142313.65999999965	101495.85849999977	90255.33500000038	106572.17900000012	54594.234499999904	150554.70949999974	182165.02550000022	169339.55299999993	157425.63850000044	111204.00099999996	141687.25499999913	-	-	-
Zbpn005001	Phloretin-2'-O-(6''-O-xylosyl)glucoside	Flavonoids	Chalcones	C26H32O14	567.17	273.08	568.1792	[M-H]-	3	-	-	3836.8799000000104	3836.8799000000104	3836.8799000000104	33047.897000000085	27876.50699999988	34151.56700000002	19184.39950000005	23988.119999999857	19755.671499999942	132408.30700000026	117280.32950000025	116272.49999999988	3836.8799000000104	3836.8799000000104	3836.8799000000104	31941.943000000007	35520.337000000174	27624.272499999995	-	-	-
HJN090	Isocoreopsin*	Flavonoids	Flavanones	C21H22O10	433.11	271.06	434.1213	[M-H]-	1	-	-	36608.19750000024	35749.7065	44707.117500000284	118594.42399999955	136135.44649999926	119065.72450000088	81629.7420000005	85781.49649999982	84437.83199999969	52549.762499999735	75054.0380000001	72184.66350000032	50656.669999999904	39963.6574999998	23052.74749999983	59037.281500000354	71219.33999999959	116517.00950000051	-	-	-
mws1422	(-)-Epiafzelechin	Flavonoids	Flavanols	C15H14O5	275.09	107.05	274.0841	[M+H]+	3	24808-04-6	C12128	9562.1221	9562.1221	9562.1221	99043.38599999994	102201.52100000024	58380.94350000014	63262.425499999765	47810.6105	63874.72949999994	89802.94099999961	94720.9165	94833.20549999988	74532.65600000008	96833.35249999988	65065.209999999875	80805.48949999994	69592.07350000004	79430.03250000028	ko00941,ko01110	C12128	MetMap141
MWSmce443	4-Hydroxyderricin	Flavonoids	Chalcones	C21H22O4	339.16	163.05	338.1518	[M+H]+	3	55912-03-3	-	26492.140999999738	17601.842000000295	39463.816500000285	115711.92400000262	146765.16750000007	117175.69249999848	71151.34800000039	85446.34300000008	106087.33949999869	165157.45149999933	160608.89149999927	192687.1539999989	3520.3684000000594	3520.3684000000594	3520.3684000000594	63707.693499999004	71920.01849999867	134336.3895000005	-	-	-
HJN087	Naringenin-4'-O-glucoside*	Flavonoids	Flavanones	C21H22O10	433.12	271.06	434.1213	[M-H]-	1	-	-	39329.68550000022	54613.77599999985	21109.651500000276	102145.28799999956	144457.6044999992	147146.2835000007	108651.53900000047	95679.34549999976	93155.88149999971	153069.84049999976	52703.06099999992	72407.63350000035	29236.47000000008	37336.16199999985	26497.26599999973	87145.93900000036	98208.8494999994	62688.87700000008	-	-	-
MWS20145	Eriodictyol-7-O-glucoside	Flavonoids	Flavanones	C21H22O11	451.12	289.07	450.1162	[M+H]+	3	38965-51-4	-	14102.09589999995	14102.09589999995	14102.09589999995	280514.9179999993	255058.07900000035	70510.47949999974	151490.86350000036	125291.10499999925	203265.02100000012	222323.84849999985	159073.55300000074	167582.34749999965	187904.3965	203768.10199999998	135779.55650000006	137047.94999999995	117288.32499999975	138365.65350000007	-	-	-
Zbsn004665	Vitexin	Flavonoids	Flavones	C21H20O10	431.1	311.05	432.1056	[M-H]-	3	3681-93-4	C01460	2688.6842000000115	2688.6842000000115	2688.6842000000115	20790.081500000124	34590.44749999994	25040.26200000008	30968.826000000034	18821.325	18759.174999999963	2688.6842000000115	2688.6842000000115	2688.6842000000115	13443.421000000057	17747.99999999992	26798.79100000001	25681.70050000002	18784.02999999998	14929.49849999999	ko00941,ko00944	C01460	-
Lcfn086739	Plantaginin	Flavonoids	Flavones	C21H20O11	447.09	284.03	448.1006	[M-H]-	1	26046-94-6	C17056	968363.1970000031	1119671.9280000029	1186853.1139999991	2281929.616000007	2062885.8384999991	2023053.326499995	1947980.444500003	2748714.482499991	2384263.1045000018	5950513.827999999	5803665.951500008	5380904.373499999	124280.6445	91593.9560000006	74258.91450000029	2403017.814499997	2589776.9760000105	1645543.2929999991	-	C17056	-
Wbtn004381	1,3,6,8-tetrahydroxy-2,5-dimethoxyxanthen-9-one	Flavonoids	Other Flavonoids	C15H12O8	319.04	183.03	320.0532	[M-H]-	3	-	-	2446.400000000006	2446.400000000006	2446.400000000006	12730.379499999937	15796.490500000022	12748.827999999969	16289.040500000006	16352.315000000042	21906.396999999968	2446.400000000006	2446.400000000006	2446.400000000006	28585.739500000003	41878.8190000001	28512.728000000054	12232.00000000003	29095.55200000007	17885.51700000004	-	-	-
pmp001309	6-Hydroxykaempferol-7-O-glucoside*	Flavonoids	Flavonols	C21H20O12	465.1	303.05	464.0955	[M+H]+	1	-	-	2201038.9194999943	1799122.3274999962	2394187.4265	5079297.982499981	11187032.94150004	4760146.977000011	9940974.756000027	10340671.120499998	10056225.390000012	11683151.562500006	13092067.99500001	17144613.116999995	774918.8135000006	1212741.3555	1122120.1674999995	5948900.93	6274099.678000008	5755599.981500003	-	CM00470	MetMap114
PDP158451	Cyanidin 3-O-dioxalylglucoside	Flavonoids	Anthocyanidins	C25H21O17	616.09	412.01	593.0779	[M+Na]+	3	757180-01-1	-	2750806.918500001	2460072.581999999	3151874.028500008	4523017.954499996	7424334.3560000025	6670247.024	11567321.368999995	7053046.978000018	8438745.538999999	19017915.224	27068339.40949996	21351947.30349999	9455612.457500033	9062188.59600002	6993809.95199999	11239092.677000003	9422725.64049996	12610693.467000024	-	-	-
PDP151613	6-Hydroxyluteolin 6-glucoside*	Flavonoids	Flavones	C21H20O12	465.1	303.05	464.0955	[M+H]+	1	72380-28-0	-	478283.4874999986	761537.8859999998	1067189.9179999966	2182138.3039999995	14559198.563499983	1803810.9815000044	10860996.957500007	8306957.857499999	8337283.551500007	10599841.965000007	10109024.983999996	10559916.367999997	763250.8060000004	428062.91450000025	1351903.9449999998	8153474.6690000035	5111712.526500009	4456723.136999997	-	-	-
pmn001471	Lancerin	Flavonoids	Other Flavonoids	C19H18O10	405.08	285.06	406.09	[M-H]-	3	81991-99-3	C10075	106383.00650000003	105501.48249999995	150264.55800000005	136204.40250000005	153550.4980000004	153412.05199999994	250050.91649999985	321407.5545000007	228406.05250000022	71030.8900000001	54029.229999999974	60038.24150000005	152028.38650000026	146986.70000000024	159884.87449999992	194644.9455000001	147749.31949999998	167893.7884999997	-	C10075	-
ZBN0376	Myricetindiglucoside	Flavonoids	Flavonols	C27H30O18	641.14	479.09	642.1432	[M-H]-	3	-	-	27538.235000000026	40791.05200000007	40250.243999999875	45558.95649999994	57751.613000000114	42343.27149999993	93329.21500000026	84700.20699999988	95493.37349999967	259645.4469999998	305974.69600000064	338730.91099999944	5507.6470000000045	5507.6470000000045	5507.6470000000045	57801.37299999999	111258.9380000002	162517.53650000005	-	-	-
Smgp004575	Quercetin-5-O-β-D-glucoside*	Flavonoids	Flavonols	C21H20O12	465.1	303.05	464.0955	[M+H]+	1	-	-	1688166.9499999955	1566180.6539999961	1597493.4309999999	3045356.5049999882	7258617.444500025	3847554.165500009	7315885.535000019	12958569.138499996	8912109.431500008	10205478.592500003	12059920.57000001	16937519.475999996	719358.8155000006	1395757.5884999998	1017557.9024999995	4971652.9685	4231499.435000003	5712053.050000003	-	CM00568	MetMap116
PDP030878	2-(3,4-dihydroxyphenyl)-6,7-dihydroxy-4H-chromen-4-one	Flavonoids	Flavones	C15H10O6	287.05	200.09	286.0477	[M+H]+	3	-	-	15489066.054000005	13222329.517500015	20628182.055	1398090.1180000012	2052854.2879999955	2820614.3489999967	3734214.492000004	5914740.6134999925	3958123.276500003	1089066.2744999996	1319586.342499999	2251869.8624999984	3087087.541999995	4861008.018999998	5703619.022500007	4358026.87	5766497.3484999975	4350947.977499998	-	-	-
pmb0618	Hesperetin-8-C-glucoside-3'-O-glucoside	Flavonoids	Flavanones	C28H34O16	627.19	465.1	626.1847	[M+H]+	3	-	-	5369.042599999971	5369.042599999971	5369.042599999971	78322.8934999999	122960.09749999984	26845.212999999854	175257.3535000002	147877.18550000028	205077.89999999962	1454581.4725000018	1944994.1305000028	1224045.221499997	5369.042599999971	5369.042599999971	5369.042599999971	543483.3124999979	347843.79450000037	524056.97999999893	-	-	-
Lagp003665	4',5,7-Trihydroxy-6-methoxyisoflavone7-O-β-D-xylopyranosyl-(1→6)-β-D-glucopyranoside	Flavonoids	Isoflavones	C27H30O15	595.16	301.07	594.1585	[M+H]+	3	-	-	8367.770600000007	8367.770600000007	8367.770600000007	54035.13400000002	41838.85300000004	93742.91800000027	156867.11099999983	529532.7099999997	150812.87499999988	227048.1349999997	82188.28949999982	165568.93299999993	8367.770600000007	8367.770600000007	8367.770600000007	81092.5590000002	82149.92800000001	78069.30899999996	-	-	-

## Sheet: Table S2
Supplementary Table S2. Complete statistical summary of phenolic metabolites across all pairwise varietal comparisons. For each of the ten comparisons among the five kiwifruit varieties (LC, WL, GC, SG, DY), the table lists each identified metabolite alongside its Variable Importance in Projection (VIP) score from OPLS-DA, p-value (Student's t-test with FDR correction), log₂ fold change (Log2FC),…
Compounds	DY_vs_GC_VIP	DY_vs_GC_P-value	DY_vs_GC_Fold_Change	DY_vs_GC_Log2FC	DY_vs_GC_Type	DY_vs_SG_VIP	DY_vs_SG_P-value	DY_vs_SG_Fold_Change	DY_vs_SG_Log2FC	DY_vs_SG_Type	DY_vs_WL_VIP	DY_vs_WL_P-value	DY_vs_WL_Fold_Change	DY_vs_WL_Log2FC	DY_vs_WL_Type	GC_vs_SG_VIP	GC_vs_SG_P-value	GC_vs_SG_Fold_Change	GC_vs_SG_Log2FC	GC_vs_SG_Type	GC_vs_WL_VIP	GC_vs_WL_P-value	GC_vs_WL_Fold_Change	GC_vs_WL_Log2FC	GC_vs_WL_Type	LC_vs_DY_VIP	LC_vs_DY_P-value	LC_vs_DY_Fold_Change	LC_vs_DY_Log2FC	LC_vs_DY_Type	LC_vs_GC_VIP	LC_vs_GC_P-value	LC_vs_GC_Fold_Change	LC_vs_GC_Log2FC	LC_vs_GC_Type	LC_vs_SG_VIP	LC_vs_SG_P-value	LC_vs_SG_Fold_Change	LC_vs_SG_Log2FC	LC_vs_SG_Type	LC_vs_WL_VIP	LC_vs_WL_P-value	LC_vs_WL_Fold_Change	LC_vs_WL_Log2FC	LC_vs_WL_Type	SG_vs_WL_VIP	SG_vs_WL_P-value	SG_vs_WL_Fold_Change	SG_vs_WL_Log2FC
Daphnin*	1.15472	0.00381394	220.49	7.78457	up	1.17079	0.00384732	115.504	6.8518	up	0.290556	0.651606	1.05566	0.0781441	insig	1.19135	0.00742588	0.52385	-0.932775	insig	1.16336	0.00855483	0.00478778	-7.70643	down	1.10959	0.0142443	0.534708	-0.903176	insig	1.16114	0.0249908	117.898	6.8814	up	1.16249	0.0253723	61.7609	5.94862	up	0.999728	0.028118	0.56447	-0.825031	insig	1.14798	0.00863072	0.00913961	-6.77365
8-Methoxycoumarin*	1.13025	0.012884	4.75772	2.25027	up	1.13498	0.0193891	2.86508	1.51857	up	1.13506	0.0121837	4.63116	2.21138	up	1.10847	0.0179657	0.602195	-0.731697	insig	0.0719211	0.887522	0.973399	-0.0388961	insig	0.92667	0.0886604	0.639864	-0.644163	insig	1.07223	0.0659759	3.04429	1.60611	up	0.944875	0.13363	1.83326	0.87441	insig	1.0919	0.0662704	2.96331	1.56721	up	0.962405	0.0261708	1.61642	0.692801
5-Hydroxycoumarin	1.08285	0.0487243	3.72745	1.89819	up	0.667439	0.266935	1.36726	0.451289	insig	0.728773	0.217713	1.44705	0.533117	insig	1.22147	0.00137144	0.366809	-1.4469	down	1.09584	0.00827746	0.388215	-1.36507	down	0.931248	0.175119	0.634102	-0.657214	insig	1.10364	0.00658207	2.36358	1.24097	up	0.867836	0.144712	0.866983	-0.205925	insig	0.471705	0.464393	0.917579	-0.124096	insig	0.314238	0.629756	1.05836	0.0818287
5-Hydroxy-6-Methoxychromanon	1.05027	0.0705689	3.74184	1.90375	up	1.02875	0.0962533	2.66864	1.4161	up	1.06726	0.0883319	3.1046	1.63441	up	0.706652	0.302065	0.713188	-0.487646	insig	0.466945	0.513063	0.829699	-0.26934	insig	0.0239688	0.970899	1.01185	0.0169961	insig	1.05656	0.0604185	3.78619	1.92074	up	1.01975	0.0828695	2.70026	1.4331	up	1.09264	0.0771194	3.14139	1.6514	up	0.372134	0.525558	1.16337	0.218305
6-Methoxycoumarin*	1.07251	0.0694015	4.10714	2.03813	up	1.04202	0.0921745	2.8114	1.49129	up	1.03927	0.0849832	3.03562	1.60199	up	0.826062	0.196401	0.684516	-0.546844	insig	0.601262	0.311457	0.73911	-0.43614	insig	0.315185	0.699052	1.11228	0.153517	insig	1.11556	0.0213472	4.56828	2.19165	up	1.09781	0.0271594	3.12706	1.64481	up	1.12281	0.0244999	3.37646	1.75551	up	0.211759	0.754536	1.07976	0.110704
Dicumarol	1.14217	0.00840176	2.60785	1.38286	up	1.0329	0.012276	3.07538	1.62077	up	1.13066	0.0053208	2.17235	1.11926	up	0.498723	0.660565	1.17928	0.237905	insig	0.857164	0.132073	0.833006	-0.263601	insig	0.808178	0.179392	0.859143	-0.219029	insig	1.14475	0.0100515	2.24052	1.16383	up	0.996411	0.0257665	2.64219	1.40174	insig	1.14292	0.00720075	1.86636	0.90023	insig	0.650342	0.35757	0.706369	-0.501506
Massoniresinol; Vladinol A	1.14581	0.00553129	3.69586	1.88591	up	1.09831	0.0219821	0.547417	-0.869287	insig	1.08911	0.00234684	2.63202	1.39617	up	1.27244	0.00955567	0.148116	-2.7552	down	0.749059	0.21818	0.712152	-0.489743	insig	1.22329	0.0128366	0.567567	-0.817138	insig	1.14362	0.00124968	2.09765	1.06877	up	1.15019	0.0135937	0.310696	-1.68643	down	0.912593	0.0801768	1.49384	0.57903	insig	1.11511	0.00558906	4.80806	2.26545
7-Hydroxy-8-Methoxychromanon*	1.0877	0.0418986	4.09333	2.03327	up	1.04474	0.0630601	2.49865	1.32115	up	1.04845	0.0518769	2.8741	1.52311	up	0.91328	0.131605	0.61042	-0.712127	insig	0.630262	0.287623	0.702143	-0.510163	insig	0.350752	0.586177	1.16946	0.225844	insig	1.10037	0.0481252	4.78699	2.25912	up	1.05356	0.065795	2.92207	1.54699	up	1.09018	0.0569194	3.36115	1.74896	up	0.332426	0.602977	1.15026	0.201964
Isofraxetin	1.15084	0.0277911	70.1692	6.13277	up	1.15884	0.0282005	43.2104	5.43331	up	1.06132	0.0491609	2.95698	1.56412	up	0.902049	0.198598	0.615803	-0.699459	insig	1.15753	0.0223677	0.0421407	-4.56864	down	1.12134	0.0695116	0.440695	-1.18215	down	1.16157	0.0128446	30.9232	4.95062	up	1.15265	0.012804	19.0426	4.25116	up	0.695895	0.214115	1.30313	0.381977	insig	1.12806	0.022808	0.0684321	-3.86918
Isoscopoletin	1.15519	0.00164986	24.1755	4.59547	up	1.168	0.0014009	14.6539	3.87321	up	0.382556	0.509744	0.922834	-0.115857	insig	1.17161	0.0439946	0.606145	-0.722266	insig	1.16262	0.00948898	0.0381723	-4.71133	down	1.26892	0.00202203	0.24312	-2.04026	down	1.16264	0.000614183	5.87755	2.55522	up	1.15289	7.53995e-05	3.56265	1.83295	up	1.18735	0.0141331	0.224359	-2.15612	down	1.14377	0.00978453	0.0629755	-3.98906
3-O-β-D-glucosyl-esculetin*	1.14666	0.00907254	239.66	7.90485	up	1.17012	0.00917185	111.259	6.79777	up	0.730082	0.223182	0.736967	-0.440329	insig	1.00133	0.0754537	0.464235	-1.10707	down	1.15562	0.022869	0.00307505	-8.34517	down	0.199508	0.902406	0.966477	-0.049193	insig	1.15274	0.0526304	231.626	7.85565	up	1.16076	0.0531249	107.529	6.74858	up	0.664313	0.277217	0.712261	-0.489522	insig	1.14658	0.0230315	0.00662391	-7.2381
Acutissimalignan B*	1.14997	0.0132451	7.3433	2.87643	up	1.06833	0.0597632	1.59954	0.677658	insig	1.15933	0.0113159	14.0133	3.80872	up	1.27747	0.00122521	0.217823	-2.19877	down	1.10644	0.00317669	1.90831	0.932295	insig	1.25192	0.0181428	0.290521	-1.78329	down	1.1507	0.00386744	2.13338	1.09314	up	1.15295	0.000533536	0.4647	-1.10563	down	1.18351	0.000781195	4.07115	2.02544	up	1.14361	0.000570061	8.76082	3.13107
4-methoxy-5-hydroxymethylcoumarin	1.13978	0.0158167	6.28531	2.65198	up	1.10112	0.0154487	2.91924	1.54559	up	0.354394	0.578234	0.915836	-0.126839	insig	1.1363	0.0621559	0.464455	-1.10639	down	1.15293	0.00975663	0.14571	-2.77882	down	0.190741	0.778699	0.95327	-0.0690432	insig	1.1494	0.0153298	5.9916	2.58294	up	1.09315	0.0149718	2.78283	1.47655	up	0.534291	0.398163	0.873039	-0.195883	insig	1.09598	0.00699489	0.313724	-1.67243
1,4-Benzodioxin-6-propanol	1.14051	0.0456551	18.5465	4.21308	up	1.14637	0.0474623	12.9693	3.69703	up	0.690392	0.256071	1.50083	0.585757	insig	0.799855	0.210777	0.699286	-0.516045	insig	1.14809	0.0356862	0.0809223	-3.62732	down	1.02414	0.113776	0.46891	-1.09262	down	1.14158	0.032493	8.69664	3.12046	up	1.12381	0.0341309	6.08144	2.60441	up	0.681497	0.249351	0.703753	-0.50686	insig	1.12032	0.0374204	0.115721	-3.11127
5'-Methoxylariciresinol	1.13698	0.00601415	10.9108	3.44768	up	0.965782	0.0983111	1.29345	0.371222	insig	1.09504	0.0131685	1.91215	0.935196	insig	1.25693	3.43108e-05	0.118548	-3.07646	down	1.12953	0.0047724	0.175253	-2.51249	down	1.09992	0.0186894	0.499164	-1.00241	down	1.10551	0.0504602	5.44627	2.44527	up	0.901303	0.102785	0.645643	-0.631192	insig	0.214036	0.841404	0.954477	-0.0672174	insig	1.04521	0.0149212	1.47834	0.563974
Malonyl fraxin	1.07656	0.0151781	0.616561	-0.697685	insig	0.678501	0.250014	0.83804	-0.254909	insig	1.16422	0.00432921	12.1638	3.60452	up	1.00218	0.0600317	1.35922	0.442776	insig	1.16406	0.00519684	19.7284	4.3022	up	0.718411	0.293134	0.785042	-0.349158	insig	1.02552	0.0138756	0.484026	-1.04684	down	0.833432	0.107442	0.657897	-0.604067	insig	1.18025	0.0439449	9.54907	3.25536	up	1.14575	0.0116413	14.5146	3.85943
7,8-Dimethoxy-6-hydroxycoumarin	1.1557	0.00162917	79.0382	6.30448	up	1.16812	0.00159917	70.9309	6.14834	up	1.16083	0.00105888	7.3632	2.88033	up	0.336908	0.563967	0.897425	-0.156136	insig	1.16117	0.00854956	0.0931599	-3.42415	down	1.26711	0.00410755	0.392855	-1.34793	down	1.16516	3.28084e-05	31.0506	4.95655	up	1.16182	4.93638e-07	27.8656	4.80041	up	1.18364	0.00106475	2.89267	1.5324	up	1.13589	0.00746882	0.103808	-3.26801
5-methoxy-7-[(2S,3R,4S,5S,6R)-3,4,5-trihydroxy-6-(hydroxymethyl)oxan-2-yl]oxy-3H-2-benzofuran-1-one	1.11938	0.104943	11.3577	3.5056	up	1.13422	0.104943	11.3577	3.5056	up	0.548954	0.486326	0.783766	-0.351506	insig	-	-	-	-	-	1.16333	0.00718802	0.0690074	-3.8571	down	0.320838	0.79374	1.10217	0.14035	insig	1.15898	0.0223247	12.5181	3.64595	up	1.16005	0.0223247	12.5181	3.64595	up	0.542615	0.407244	0.863845	-0.211156	insig	1.14721	0.00718802	0.0690074	-3.8571
5,8-Dihydroxycoumarin-5-O-glucoside	1.15388	0.00786353	13.1556	3.71761	up	1.16906	0.00786353	13.1556	3.71761	up	0.683413	0.246344	0.732001	-0.450082	insig	-	-	-	-	-	1.156	0.0300778	0.0556418	-4.16769	down	0.343168	0.725435	0.911254	-0.134075	insig	1.14459	0.0584348	11.9881	3.58353	up	1.14534	0.0584348	11.9881	3.58353	up	0.698191	0.218488	0.667039	-0.584157	insig	1.13997	0.0300778	0.0556418	-4.16769
Cleomiscosin C	1.15518	0.00835358	2700.32	11.3989	up	1.17116	0.00834843	17484.4	14.0938	up	1.16069	0.00954061	13.0553	3.70656	up	1.26576	0.0267366	6.47494	2.69487	up	1.16328	0.00599875	0.00483472	-7.69235	down	1.25894	0.0149563	0.263038	-1.92666	down	1.16472	0.00042699	710.285	9.47225	up	1.16674	0.000426443	4599.05	12.1671	up	1.18871	2.18742e-05	3.43403	1.7799	up	1.14883	0.00595328	0.000746682	-10.3872
Isofraxidin	1.15482	0.00941271	38.9868	5.28491	up	1.16985	0.00941271	38.9868	5.28491	up	1.15522	0.0109331	6.83983	2.77396	up	-	-	-	-	-	1.15881	0.0130221	0.17544	-2.51095	down	1.24957	0.0162725	0.316002	-1.66199	down	1.16449	0.00363392	12.3199	3.62292	up	1.16557	0.00363392	12.3199	3.62292	up	1.15418	0.00198499	2.1614	1.11197	up	1.14267	0.0130221	0.17544	-2.51095
Cleomiscosin A	1.15552	0.00453598	45.3182	5.50202	up	1.17063	0.00453598	45.3182	5.50202	up	1.15159	0.00327035	7.07629	2.82299	up	-	-	-	-	-	1.152	0.0274558	0.156147	-2.67903	down	1.22852	0.0210915	0.587323	-0.767774	insig	1.16566	0.000575347	26.6164	4.73425	up	1.16664	0.000575347	26.6164	4.73425	up	1.1754	0.000132367	4.15607	2.05522	up	1.13576	0.0274558	0.156147	-2.67903
Skimmin (7-Hydroxycoumarin-7-O-glucoside)*	1.15096	0.0240598	26.5536	4.73084	up	1.06659	0.0548778	2.32386	1.21652	up	0.352141	0.527781	1.13241	0.179394	insig	1.27557	0.012302	0.0875157	-3.51431	down	1.16475	0.00293452	0.0426461	-4.55144	down	1.18599	0.0313457	0.279709	-1.838	down	1.14436	0.0418976	7.42729	2.89284	up	0.836906	0.0908716	0.650004	-0.621479	insig	1.13465	0.000978977	0.316745	-1.65861	down	1.09154	0.0020668	0.487296	-1.03713
Cleomiscosin D	1.15546	0.00630159	78.8621	6.30126	up	1.17058	0.00630159	78.8621	6.30126	up	1.16144	0.00688753	13.6369	3.76944	up	-	-	-	-	-	1.16022	0.00968294	0.172921	-2.53182	down	1.25807	0.00955068	0.269406	-1.89215	down	1.16513	0.00318716	21.2459	4.40911	up	1.166	0.00318716	21.2459	4.40911	up	1.18509	0.00194015	3.67386	1.8773	up	1.14411	0.00968294	0.172921	-2.53182
epieudesmin	1.15419	0.0113782	41.3541	5.36996	up	1.16927	0.0113782	41.3541	5.36996	up	1.15657	0.0137566	7.70585	2.94595	up	-	-	-	-	-	1.16187	0.0069144	0.186338	-2.42401	down	1.04868	0.0543655	0.640184	-0.643441	insig	1.16361	0.0102297	26.4743	4.72652	up	1.16442	0.0102297	26.4743	4.72652	up	1.18458	0.0134554	4.93316	2.30251	up	1.14551	0.0069144	0.186338	-2.42401
Mandshurin	1.14689	0.0425727	30.2025	4.91659	up	1.16182	0.0425727	30.2025	4.91659	up	1.11735	0.0573311	5.31588	2.41031	up	-	-	-	-	-	1.15586	0.0193084	0.176008	-2.50629	down	1.08952	0.0690378	0.34527	-1.5342	down	1.13931	0.0759406	10.428	3.38239	up	1.14064	0.0759406	10.428	3.38239	up	0.859048	0.223244	1.83541	0.876106	insig	1.1397	0.0193084	0.176008	-2.50629
Edgeworin glucoside	1.13737	0.0454049	9.45399	3.24092	up	1.15231	0.0454049	9.45399	3.24092	up	1.07814	0.00501797	0.380057	-1.39571	down	-	-	-	-	-	1.16495	0.00173137	0.0402007	-4.63664	down	0.296736	0.767853	1.06859	0.0957017	insig	1.16416	0.00465135	10.1024	3.33663	up	1.16505	0.00465135	10.1024	3.33663	up	1.18271	0.000607051	0.406123	-1.30001	down	1.14876	0.00173137	0.0402007	-4.63664
Olivil Monoacetate	1.15585	0.00604115	269.931	8.07645	up	1.17093	0.00604115	269.931	8.07645	up	1.16334	0.00623363	45.9085	5.52069	up	-	-	-	-	-	1.15852	0.0136048	0.170075	-2.55576	down	1.26656	0.00661472	0.0766039	-3.70644	down	1.16337	0.0106328	20.6778	4.37001	up	1.16447	0.0106328	20.6778	4.37001	up	1.17111	0.0133981	3.51677	1.81425	up	1.14223	0.0136048	0.170075	-2.55576
Apiosylskimmin (Adicardin)	1.13986	0.0506859	14.2761	3.83553	up	0.642435	0.261277	1.55637	0.638189	insig	1.14933	0.0506859	14.2761	3.83553	up	1.23886	0.0689111	0.10902	-3.19734	down	-	-	-	-	-	0.812173	0.173952	1.56447	0.645675	insig	1.15836	0.0290634	22.3345	4.4812	up	0.954908	0.050002	2.4349	1.28386	insig	1.19098	0.0290634	22.3345	4.4812	up	1.11224	0.0689111	9.17263	3.19734
O-Feruloyl 4-hydroxycoumarin	1.15605	0.00257796	136.548	7.09326	up	1.17114	0.00257796	136.548	7.09326	up	1.07247	0.000215618	8.42335	3.07439	up	-	-	-	-	-	1.08774	0.12334	0.0616878	-4.01887	down	1.07356	0.0310152	0.749137	-0.416698	insig	1.16521	0.00590149	102.293	6.67657	up	1.16608	0.00590149	102.293	6.67657	up	1.07581	0.001275	6.31024	2.6577	up	1.07331	0.12334	0.0616878	-4.01887
(7'R,8'R)-7'8'-dihydro-7'-(5'-hydroxy-3'-methoxphenyl)-3-methoxy-8'-methyl-1-(E)-propenylbenzof-uran	0.768814	0.192012	0.75359	-0.408149	insig	1.08296	0.0545652	0.488057	-1.03488	down	1.14989	0.00862018	2.42335	1.277	up	0.968058	0.100571	0.647643	-0.626728	insig	1.13199	0.0334713	3.21574	1.68515	up	1.27018	0.0045807	0.0774483	-3.69062	down	1.16036	0.0187517	0.0583643	-4.09877	down	1.16298	0.0184704	0.0377992	-4.7255	down	1.19732	0.00173994	0.187684	-2.41362	down	1.13291	0.0262204	4.96529	2.31188
O-Feruloyl coumarin	1.14766	0.0268653	0.0868217	-3.5258	down	1.17099	0.00128695	0.0879024	-3.50795	down	-	-	-	-	-	0.0383324	0.943891	1.01245	0.0178463	insig	1.15668	0.0268653	11.5179	3.5258	up	-	-	-	-	-	1.15722	0.0268653	0.0868217	-3.5258	down	1.16633	0.00128695	0.0879024	-3.50795	down	-	-	-	-	-	1.14869	0.00128695	11.3763	3.50795
6-Hydroxy-7-Methoxychromanon*	1.06691	0.0419378	0.435701	-1.19859	down	1.15966	0.0228043	0.0858906	-3.54136	down	1.03218	0.046681	1.7769	0.829363	insig	1.24761	0.0263225	0.197132	-2.34277	down	1.13426	0.0288231	4.07826	2.02795	up	1.26587	0.016365	0.0948303	-3.39851	down	1.16178	0.0201572	0.0413176	-4.5971	down	1.16489	0.0198675	0.00814503	-6.93986	down	1.19115	0.0138824	0.168504	-2.56914	down	1.1422	0.0214245	20.688	4.37072
Scopolin	1.14841	0.0458469	70.9606	6.14895	up	1.16334	0.0458469	70.9606	6.14895	up	1.069	0.0561151	6.56663	2.71515	up	-	-	-	-	-	1.1182	0.0778111	0.0925391	-3.43379	down	1.00022	0.0935961	0.402264	-1.31379	down	1.15015	0.0747633	28.5449	4.83516	up	1.15133	0.0747633	28.5449	4.83516	up	0.904412	0.145205	2.64152	1.40137	insig	1.10199	0.0778111	0.0925391	-3.43379
Isofraxidin 7-O-glucosylglucoside	1.15226	0.0273518	56.0629	5.80897	up	1.1673	0.0273518	56.0629	5.80897	up	1.0658	0.0255056	5.56592	2.47662	up	-	-	-	-	-	1.10363	0.139193	0.0992799	-3.33235	down	0.470939	0.484337	0.824324	-0.278716	insig	1.15983	0.0357094	46.214	5.53026	up	1.16089	0.0357094	46.214	5.53026	up	1.06766	0.0383972	4.58812	2.1979	up	1.08877	0.139193	0.0992799	-3.33235
8-Hydroxycoumarin	1.10808	0.0791413	0.0913304	-3.45276	down	1.16861	0.0137295	0.0292679	-5.09454	down	-	-	-	-	-	1.10205	0.0109379	0.320462	-1.64178	down	1.11692	0.0791413	10.9493	3.45276	up	-	-	-	-	-	1.11739	0.0791413	0.0913304	-3.45276	down	1.16408	0.0137295	0.0292679	-5.09454	down	-	-	-	-	-	1.14645	0.0137295	34.1671	5.09454
Secoisolariciresinol	1.15185	0.0155946	18.7799	4.23112	up	1.16683	0.0155946	18.7799	4.23112	up	0.952481	0.0469744	1.81937	0.863437	insig	-	-	-	-	-	1.15253	0.0395424	0.0968785	-3.36768	down	1.13798	0.0166088	0.379306	-1.39857	down	1.13795	0.061048	7.12333	2.83255	up	1.13911	0.061048	7.12333	2.83255	up	0.68852	0.269387	0.690097	-0.535128	insig	1.13618	0.0395424	0.0968785	-3.36768
Scopoletin 7-O-β-D-Sophoroside	1.15472	0.00400434	0.11695	-3.09604	down	1.17107	0.0015117	0.0429322	-4.5418	down	-	-	-	-	-	1.26951	0.000535762	0.367099	-1.44576	down	1.1638	0.00400434	8.55068	3.09604	up	-	-	-	-	-	1.16422	0.00400434	0.11695	-3.09604	down	1.16645	0.0015117	0.0429322	-4.5418	down	-	-	-	-	-	1.14877	0.0015117	23.2926	4.5418
6,7-Dihydroxy-4-methylcoumarin	1.15538	0.00297439	0.0698351	-3.8399	down	1.16369	0.0259774	0.0812019	-3.62234	down	-	-	-	-	-	0.619221	0.39973	1.16277	0.217563	insig	1.16447	0.00297439	14.3195	3.8399	up	-	-	-	-	-	1.16488	0.00297439	0.0698351	-3.8399	down	1.15916	0.0259774	0.0812019	-3.62234	down	-	-	-	-	-	1.14145	0.0259774	12.315	3.62234
Umckalin (7-hydroxy-5,6-dimethoxycoumarin)	1.15345	0.0210501	95.6131	6.57914	up	1.16847	0.0210501	95.6131	6.57914	up	1.1282	0.0227877	10.6915	3.41839	up	-	-	-	-	-	1.13011	0.0658933	0.11182	-3.16075	down	1.1533	0.0237635	0.305956	-1.70861	down	1.15389	0.0634575	29.2533	4.87053	up	1.15513	0.0634575	29.2533	4.87053	up	1.02648	0.103439	3.27111	1.70978	up	1.11378	0.0658933	0.11182	-3.16075
7-Methoxy-8-(3-methylbuta-1,3-dien-1-yl)-2H-chromen-2-one	1.13472	0.0458943	0.129792	-2.94572	down	1.16955	0.00447208	0.115459	-3.11454	down	-	-	-	-	-	0.444042	0.594713	0.88957	-0.16882	insig	1.14356	0.0458943	7.70462	2.94572	up	-	-	-	-	-	1.14405	0.0458943	0.129792	-2.94572	down	1.1649	0.00447208	0.115459	-3.11454	down	-	-	-	-	-	1.14722	0.00447208	8.66106	3.11454
Esculetin-7-O-quinic acid	1.15066	0.00286445	0.110284	-3.1807	down	1.16335	0.000868473	0.176771	-2.50004	down	1.16193	0.000718707	0.0880634	-3.50531	down	1.22743	0.00927767	1.60287	0.68066	insig	1.01581	0.0235451	0.798513	-0.324612	insig	1.17031	0.013461	1.76885	0.822812	insig	1.1573	0.00264803	0.195076	-2.35789	down	1.15241	0.000557381	0.312682	-1.67723	down	1.19288	0.00044922	0.155771	-2.6825	down	1.13561	0.000507669	0.498176	-1.00527
tetrahydrodehydrodiconiferyl alcohol glucoside	1.15228	0.00578127	14.0204	3.80945	up	1.15736	0.00529895	4.89214	2.29047	up	1.15319	0.0113892	2.79779	1.48429	up	1.24099	0.0158249	0.348931	-1.51899	down	1.15831	6.9734e-05	0.199552	-2.32517	down	1.23074	0.00287548	0.315904	-1.66244	down	1.1386	0.0278894	4.42909	2.14701	up	0.910613	0.106479	1.54545	0.628023	insig	0.543108	0.439359	0.883832	-0.178156	insig	1.07658	0.00712925	0.571895	-0.806179
Glehlinoside C	1.15543	0.000103672	7.79658	2.96284	up	1.16033	0.000116434	1.87081	0.903664	insig	1.16343	3.25199e-05	2.24612	1.16743	up	1.27692	0.00189624	0.239953	-2.05918	down	1.16283	0.000100392	0.28809	-1.79541	down	1.20313	0.0108873	0.705375	-0.503539	insig	1.16188	0.00454607	5.49951	2.4593	up	1.03566	0.0336177	1.31962	0.400126	insig	1.15603	0.0194409	1.58435	0.663894	insig	1.02765	0.0360962	1.20061	0.263768
Nortrachelogenin-4-O-glucoside	1.11979	0.00409655	3.01122	1.59035	up	1.15924	0.00649255	5.12447	2.3574	up	1.15494	0.010943	3.29264	1.71924	up	1.10886	0.0666685	1.70179	0.767052	insig	0.335055	0.57489	1.09345	0.128894	insig	0.508336	0.412736	1.14443	0.194624	insig	1.12271	0.0182602	3.44612	1.78497	up	1.14938	0.0176107	5.86457	2.55203	up	1.17657	0.0236765	3.76818	1.91387	up	1.05621	0.0130871	0.642532	-0.638159
5'-Methoxylariciresinol xyloside	1.15067	0.0136437	22.1644	4.47017	up	1.12757	0.010562	8.35861	3.06326	up	1.15727	0.0134586	23.0601	4.52733	up	1.05797	0.168276	0.377118	-1.40691	down	0.167353	0.84604	1.04041	0.0571522	insig	0.987887	0.0405549	0.510517	-0.96997	insig	1.13354	0.0588961	11.3153	3.5002	up	1.02867	0.0704503	4.26721	2.09329	up	1.16203	0.058243	11.7726	3.55736	up	0.948905	0.160113	2.75884	1.46406
Secoisolariciresinol 4-O-glucoside*	1.13761	0.0500041	12.7472	3.6721	up	1.13462	0.0633938	5.25471	2.39361	up	1.044	0.0968662	2.61343	1.38594	up	1.23634	0.00102629	0.412226	-1.27849	down	1.14233	0.0182682	0.20502	-2.28616	down	1.11723	0.113766	0.431351	-1.21306	down	1.15079	0.00844524	5.4985	2.45904	up	1.13447	0.0185598	2.26663	1.18055	up	0.486508	0.455388	1.1273	0.172878	insig	1.08027	0.0456372	0.497349	-1.00767
Erythro-Guaiacylglycerol-β-dihydroconiferyl Ether glucoside	1.15275	0.00100868	38.5787	5.26973	up	1.11315	0.00354276	1.60507	0.682637	insig	1.1651	0.00109272	52.3995	5.71148	up	1.27438	0.00552399	0.0416051	-4.5871	down	0.814458	0.168749	1.35825	0.441746	insig	1.21903	0.00266919	0.482579	-1.05116	down	1.15736	0.0134118	18.6173	4.21857	up	0.833777	0.119241	0.774574	-0.368526	insig	1.19491	0.0132549	25.2869	4.66032	up	1.14762	0.00558074	32.6462	5.02884
Cichoriin*	1.15592	0.000207337	217.172	7.7627	up	1.17068	0.000205345	141.384	7.14348	up	1.14408	0.000579689	1.33717	0.419181	insig	1.15268	0.0294689	0.651024	-0.619218	insig	1.16494	0.000619405	0.00615718	-7.34352	down	1.2142	0.00806537	0.574899	-0.79862	insig	1.16456	0.00698431	124.852	6.96408	up	1.16504	0.00704012	81.2817	6.34486	up	0.994322	0.054222	0.768737	-0.379439	insig	1.14833	0.000618968	0.00945768	-6.7243
4-O- beta -D-glucosyl-daphnetin*	1.15616	0.000603882	210.215	7.71572	up	1.17127	0.00060618	148.729	7.21654	up	1.12671	0.00169192	1.33174	0.413317	insig	1.25736	0.000645469	0.707508	-0.499182	insig	1.16523	0.000848796	0.00633516	-7.3024	down	1.22347	0.00241427	0.562431	-0.830253	insig	1.16502	0.0058659	118.231	6.88547	up	1.16597	0.00590695	83.6495	6.38629	up	1.03818	0.0302046	0.749014	-0.416936	insig	1.14895	0.000853127	0.00895419	-6.80322
Esculin*	1.15564	0.000139945	201.709	7.65613	up	1.17044	0.000135663	130.075	7.0232	up	1.09701	0.0174701	1.39767	0.483022	insig	1.10325	0.0438114	0.644863	-0.632935	insig	1.16433	0.00379431	0.00692913	-7.17311	down	1.23844	0.00387996	0.577218	-0.792811	insig	1.16458	0.00396986	116.43	6.86332	up	1.16513	0.00399946	75.0816	6.23039	up	0.926919	0.0742933	0.80676	-0.309789	insig	1.14764	0.003818	0.0107451	-6.54018
Isolariciresinol-9'-O-glucoside*	1.15372	0.000356237	5.50144	2.45981	up	1.12586	0.00206422	1.81387	0.859067	insig	1.16288	0.000501274	3.07923	1.62257	up	1.26126	0.010981	0.329707	-1.60074	down	1.1426	0.000419164	0.559714	-0.837239	insig	1.25919	0.000286447	0.549402	-0.864066	insig	1.15847	0.000599686	3.0225	1.59574	up	0.0120642	0.970745	0.996541	-0.00499853	insig	1.18039	0.00210708	1.69174	0.758505	insig	1.08986	0.0299751	1.69761	0.763504
Dihydrodehydrodiconiferyl alcohol-4-O-glucoside*	1.1492	0.000286919	5.09172	2.34815	up	1.14225	0.00590613	1.90169	0.927282	insig	1.16415	1.12786e-05	3.24026	1.69611	up	1.24585	0.00505125	0.373487	-1.42087	down	1.07611	0.0131348	0.636378	-0.652044	insig	1.23439	0.00812719	0.557039	-0.84415	insig	1.13698	0.00555501	2.83628	1.504	up	0.30795	0.609926	1.05932	0.0831317	insig	1.15513	0.022516	1.80495	0.851958	insig	1.1003	0.0243269	1.70388	0.768826
Scopoletin	1.14856	0.0117147	18.5555	4.21377	up	1.1578	0.0115294	16.6742	4.05955	up	0.525897	0.390944	1.21117	0.276404	insig	0.243766	0.675204	0.898613	-0.154228	insig	1.14916	0.0334218	0.065273	-3.93737	down	1.25553	0.0203333	0.276314	-1.85562	down	1.15027	0.00112914	5.12714	2.35815	up	1.13342	0.0024931	4.60731	2.20393	up	1.13185	0.0634983	0.334664	-1.57922	down	1.12616	0.0336127	0.0726374	-3.78314
Lyoniside	1.14606	0.0191343	7.74148	2.95261	up	1.10202	0.0573066	1.96384	0.973678	insig	1.10844	0.0469323	2.15666	1.1088	up	1.27339	7.82535e-06	0.253678	-1.97893	down	1.15636	0.000380953	0.278585	-1.84381	down	0.717464	0.291001	0.824362	-0.278651	insig	1.15994	0.00430431	6.38178	2.67396	up	1.12592	0.0223116	1.61892	0.695028	insig	1.16201	0.0125093	1.77787	0.83015	insig	0.86326	0.098171	1.09819	0.135122
(-)-Isolariciresinol 4-O-beta-D-glucopyranoside*	1.15481	0.000167565	12.2716	3.61726	up	1.1184	0.00284221	3.12736	1.64495	up	1.15186	0.000164221	2.83845	1.5051	up	1.2312	0.0440659	0.254845	-1.97231	down	1.15457	0.00984019	0.231302	-2.11215	down	1.23415	0.00189909	0.373099	-1.42237	down	1.14653	0.0220112	4.57854	2.19489	up	0.419895	0.484012	1.16682	0.222579	insig	0.195446	0.721007	1.05902	0.0827352	insig	0.335522	0.62338	0.907617	-0.139844
(-)-Massoniresinol 4'-O-beta-D-glucopyranoside*	1.15451	0.0010625	13.797	3.78629	up	1.16227	0.000177186	3.87379	1.95375	up	1.13561	0.000579538	2.17981	1.1242	up	1.26445	0.00853581	0.28077	-1.83254	down	1.15781	0.0099371	0.157991	-2.66208	down	0.917524	0.146179	0.719187	-0.475562	insig	1.15085	0.035219	9.92264	3.31072	up	1.09267	0.0629149	2.78598	1.47818	up	0.894406	0.163591	1.56769	0.64864	insig	1.06532	0.0219948	0.562707	-0.829544
7R,8S-erythro-3',4,9,9'-tetrahydroxy-3-methoxy-8-O-4'-neolignan-7-O-glucopyr-anoside,	1.1024	0.00824277	0.401787	-1.3155	down	1.16091	0.0016552	0.156923	-2.67188	down	0.933322	0.0621408	0.684454	-0.546975	insig	1.25079	0.00134088	0.390561	-1.35638	down	1.05397	0.022284	1.70352	0.768521	insig	1.17431	0.0521662	0.537159	-0.89658	insig	1.15475	0.0108298	0.215824	-2.21208	down	1.16451	0.0031071	0.0842923	-3.56846	down	1.17273	0.0162207	0.36766	-1.44356	down	1.13842	0.0017163	4.36173	2.1249
(1S,2R)-1-(3-Methoxy-4-Hydroxyphenyl)-2-[2-(β-D-Glucopyranosyloxy)-4-[(E)-3-Hydroxy-1-Propenyl]-6-Methoxyphenoxy]-1,3-Propanediol*	1.15383	0.00250843	13.5683	3.76217	up	1.15121	0.000585884	4.22921	2.08039	up	1.13559	0.00117007	2.23392	1.15958	up	1.24206	0.0263718	0.311698	-1.68178	down	1.1578	0.00794243	0.164643	-2.60259	down	0.971964	0.100137	0.684013	-0.547905	insig	1.15051	0.0351052	9.28088	3.21426	up	1.08393	0.0557758	2.89283	1.53248	up	0.884091	0.17494	1.52803	0.611671	insig	1.04192	0.0109182	0.528212	-0.920812
4'-O-(GuaiacylGlyceraldehyde)Guaiacylglycerol	1.12085	0.026588	3.86114	1.94903	up	1.1105	0.0131269	0.35836	-1.48052	down	1.06171	0.0670667	1.91607	0.938149	insig	1.27208	0.0121919	0.092812	-3.42954	down	1.12487	0.00328687	0.496244	-1.01088	down	1.02679	0.10533	0.646259	-0.629815	insig	1.13347	0.0019663	2.4953	1.31921	up	1.15213	0.0162149	0.231594	-2.11033	down	1.02822	0.0722572	1.23828	0.308334	insig	1.14058	0.0156026	5.34676	2.41867
(+)-Syringaresinol O-beta-D-glucoside*	1.15289	0.00127447	67.7916	6.08303	up	1.15888	0.000690482	27.0751	4.75889	up	1.14705	0.000109129	6.51728	2.70427	up	1.06415	0.147789	0.399387	-1.32414	down	1.14329	0.0274276	0.096137	-3.37876	down	0.921948	0.112529	0.688884	-0.537667	insig	1.15656	0.030328	46.7005	5.54537	up	1.14202	0.0316363	18.6516	4.22123	up	1.1356	0.0423362	4.48965	2.1666	up	1.06332	0.0260678	0.240711	-2.05462
Icariside E5	1.14585	0.00563614	12.0219	3.58759	up	1.13433	0.00363893	10.079	3.33328	up	1.12893	0.00313809	5.90979	2.56311	up	0.224153	0.61643	0.838389	-0.254309	insig	0.919377	0.106195	0.491585	-1.02449	insig	0.593066	0.356336	0.826823	-0.274349	insig	1.14057	0.0330166	9.93999	3.31324	up	1.10945	0.0319386	8.33358	3.05894	up	1.12559	0.0369432	4.88635	2.28876	up	0.698449	0.17316	0.586345	-0.770178
syringaresinol-4-O-glucoside*	1.15071	0.00405295	73.8747	6.20701	up	1.16496	0.00404554	33.2933	5.05716	up	1.15921	0.00461425	5.79932	2.53588	up	1.06486	0.0635661	0.450672	-1.14985	down	1.14956	0.00414102	0.0785021	-3.67112	down	1.17258	0.00564007	0.512308	-0.964917	insig	1.15612	0.0159703	37.8466	5.24209	up	1.15346	0.01669	17.0564	4.09224	up	1.15779	0.0301926	2.97104	1.57097	up	1.12375	0.00251132	0.174189	-2.52128
Isolariciresinol-9'-O-xyloside	1.15617	0.00171792	1353.08	10.402	up	1.17115	0.00172891	250.593	7.9692	up	1.1619	0.00258116	3.3642	1.75026	up	1.27907	0.00222848	0.185202	-2.43283	down	1.16532	0.000759733	0.00248633	-8.65177	down	0.976641	0.110185	1.10701	0.146669	insig	1.1658	0.000182727	1497.87	10.5487	up	1.16662	0.000183542	277.409	8.11587	up	1.19707	1.54072e-05	3.7242	1.89693	up	1.14881	0.000773719	0.013425	-6.21894
Tortoside A*	1.14827	0.00554817	74.9627	6.2281	up	1.1662	0.00567022	34.2299	5.09719	up	1.14829	0.00440184	6.03374	2.59305	up	1.04473	0.0398555	0.456626	-1.13091	down	1.13731	0.0217489	0.0804899	-3.63505	down	1.03137	0.0554024	0.54132	-0.885447	insig	1.1464	0.0589601	40.5788	5.34265	up	1.146	0.0622677	18.5293	4.21174	up	1.08245	0.103435	3.26618	1.7076	up	1.11804	0.0256146	0.176271	-2.50413
1-Hydroxypinoresinol-1-O-Glucoside	1.15588	0.00295201	67.7966	6.08314	up	1.16969	0.00329475	12.4209	3.6347	up	1.16332	0.00320067	12.0313	3.58872	up	1.27904	0.00236214	0.183208	-2.44844	down	1.16257	0.00492121	0.177462	-2.49442	down	1.1471	0.00948494	0.629881	-0.666848	insig	1.16434	0.0087173	42.7038	5.41629	up	1.16064	0.0107119	7.82368	2.96785	up	1.19107	0.0105889	7.57829	2.92187	up	0.235385	0.678689	0.968635	-0.0459745
(+)-Piperitol	1.1559	0.00365125	88.8215	6.47284	up	1.16921	0.00395339	15.7117	3.97376	up	1.16233	0.00494453	5.64653	2.49736	up	1.27729	0.00504208	0.17689	-2.49907	down	1.16504	0.00116697	0.0635716	-3.97547	down	1.25426	0.00437544	0.373738	-1.4199	down	1.16516	0.00376068	33.196	5.05294	up	1.16164	0.00423242	5.87204	2.55386	up	1.18002	0.00916554	2.11032	1.07746	up	1.13894	0.000197171	0.359385	-1.4764
Secoisolariciresinol-9'-O-xyloside	1.14311	0.00449847	317.335	8.30986	up	1.16689	0.00455637	77.0383	6.2675	up	0.793994	0.134964	1.19835	0.261049	insig	1.08862	0.0355882	0.242766	-2.04236	down	1.15128	0.00462804	0.00377629	-8.04882	down	1.1906	0.0149444	1.69673	0.762761	insig	1.1546	0.00531622	538.434	9.07263	up	1.16304	0.00536757	130.714	7.03027	up	1.1515	0.00976058	2.03328	1.02381	up	1.14422	0.0046937	0.0155552	-6.00646
Schizandriside	1.15623	0.000642114	1224.29	10.2577	up	1.17121	0.000646431	226.17	7.82126	up	1.16151	9.71132e-05	3.87405	1.95384	up	1.27898	0.00230891	0.184735	-2.43647	down	1.16516	0.00298033	0.00316431	-8.30389	down	1.15782	0.0437042	1.35657	0.439964	insig	1.16565	0.00396295	1660.84	10.6977	up	1.16636	0.00398386	306.815	8.26123	up	1.19249	0.00504384	5.25542	2.39381	up	1.14847	0.00306152	0.017129	-5.86742
Esculetin	1.09754	0.00184366	0.476701	-1.06884	down	0.988582	0.0417665	1.71287	0.776418	insig	0.936854	0.109895	0.592599	-0.754872	insig	1.25222	0.000394876	3.59318	1.84526	up	0.703208	0.262677	1.24313	0.313972	insig	1.26622	0.014363	0.0952755	-3.39175	down	1.16524	0.0024967	0.0454179	-4.46059	down	1.15507	0.0244146	0.163195	-2.61533	down	1.1918	0.0272684	0.0564602	-4.14662	down	1.07592	0.045239	0.345968	-1.53129
Bergenin	1.15535	0.00333565	17.0034	4.08775	up	1.14096	0.00101873	2.8379	1.50482	up	0.678598	0.244861	0.812907	-0.298838	insig	1.27113	0.017426	0.166902	-2.58293	down	1.16152	0.0146347	0.0478086	-4.38659	down	0.190785	0.918828	0.976826	-0.0338268	insig	1.15413	0.0430687	16.6093	4.05392	up	1.06389	0.0814343	2.77213	1.471	up	0.578935	0.362124	0.794069	-0.332665	insig	1.1104	0.0196242	0.286447	-1.80366
Fraxin	1.15624	0.000275004	1859.1	10.8604	up	1.17103	0.000275831	326.881	8.35262	up	1.16053	9.98189e-06	2.85016	1.51104	up	1.27646	0.006855	0.175828	-2.50777	down	1.16525	0.0022002	0.00153309	-9.34934	down	1.1944	0.0140399	0.501592	-0.995414	insig	1.16487	0.0179081	932.507	9.86497	up	1.16479	0.018084	163.961	7.35721	up	0.930435	0.15044	1.42961	0.515627	insig	1.14838	0.00222899	0.00871925	-6.84158
Tracheloside*	1.1555	0.0100427	185	7.53138	up	1.13614	0.00775967	7.02858	2.81323	up	0.985317	0.00367292	6.51464	2.70368	insig	1.26774	0.0590693	0.0379923	-4.71815	down	1.05737	0.151875	0.0352142	-4.8277	down	1.06429	0.0442035	0.619706	-0.690344	insig	1.1642	0.0166795	114.646	6.84104	up	1.1021	0.0154824	4.35565	2.12289	up	0.928795	0.0118703	4.03716	2.01334	insig	0.173865	0.889082	0.926878	-0.109548
Epipinoresinol*	1.15453	0.00915813	36.1448	5.17572	up	0.850181	0.0944733	1.43274	0.518777	insig	1.15302	0.0105463	6.26462	2.64723	up	1.27535	0.0221654	0.0396389	-4.65694	down	1.15853	0.0140002	0.17332	-2.52849	down	1.24095	0.0118227	0.287095	-1.8004	down	1.16182	0.0105457	10.377	3.37531	up	1.08319	0.0479821	0.411332	-1.28162	down	1.08561	0.0228195	1.79854	0.846826	insig	1.11794	0.0312073	4.37248	2.12845
3,3'-Bis(3,4-dihydro-4-hydroxy-6,8-dimethoxy-2H-1-benzopyran)	1.15617	0.00121531	478.34	8.90189	up	1.17086	0.00123368	88.6116	6.46942	up	1.15111	0.000219808	11.1065	3.47334	up	1.27764	0.00506244	0.185248	-2.43247	down	1.15944	0.0345209	0.0232189	-5.42856	down	1.24976	0.000153571	0.328463	-1.6062	down	1.16475	0.0100393	157.117	7.2957	up	1.16392	0.0105971	29.1056	4.86323	up	1.13804	0.00778446	3.64808	1.86714	up	1.12772	0.0423264	0.125339	-2.99609
Erythro-Guaiacylglycerol-β-threo-syringylglycerol Ether	1.15396	0.013056	43.8804	5.4555	up	1.11849	0.00964641	5.67504	2.50463	up	1.0988	0.0395704	2.07869	1.05567	up	1.24138	0.0800503	0.12933	-2.95087	down	1.16485	0.00242831	0.0473718	-4.39983	down	1.2346	0.0261869	0.350532	-1.51238	down	1.1648	0.00324183	15.3815	3.94312	up	0.962043	0.0483702	1.98928	0.992249	insig	1.09293	0.0121937	0.728648	-0.456706	insig	1.03647	0.0105112	0.366287	-1.44896
[(2S)-2α-[3,5-Dimethoxy-4-[[(αS,βR)-α-(Hydroxymethyl)-β,4-Dihydroxy-3-Methoxyphenethyl]Oxy]Phenyl]-5-(3-Hydroxy-1-Propenyl)-7-Methoxy-2,3-Dihydrobenzofuran]-3β-Ylmethylβ-D-Glucopyranoside	1.1543	0.0213652	138.548	7.11424	up	1.11094	0.022209	8.23736	3.04218	up	1.15774	0.0229562	22.0237	4.46099	up	1.24337	0.0818217	0.0594549	-4.07206	down	1.1573	0.0145715	0.158961	-2.65326	down	1.05047	0.0921474	0.589711	-0.761919	insig	1.16449	0.0118354	81.7034	6.35232	up	1.07468	0.00695313	4.85767	2.28026	up	1.19019	0.0131623	12.9876	3.69907	up	0.900157	0.158706	2.67364	1.4188
7-Hydroxycoumarin-O-rhamnoside	1.12332	0.0220385	3.93766	1.97734	up	0.999063	0.0423774	1.86652	0.900352	insig	1.16152	0.0159794	23.5985	4.56062	up	1.16065	0.0429321	0.474018	-1.07699	down	1.15793	0.0146084	5.99303	2.58328	up	0.725498	0.21073	0.74896	-0.41704	insig	1.09269	0.0447139	2.94915	1.5603	up	0.695316	0.204744	1.39795	0.483312	insig	1.18962	0.0257651	17.6743	4.14358	up	1.14217	0.0194212	12.643	3.66027
Syringaresinol-4'-O-(6''-acetyl)glucoside	1.15611	0.00129527	87.6185	6.45316	up	1.17123	0.00129527	87.6185	6.45316	up	1.14159	0.000101498	10.6004	3.40605	up	-	-	-	-	-	1.1333	0.0653468	0.120984	-3.04711	down	1.22808	0.00117206	0.485342	-1.04293	down	1.16452	0.00924365	42.5249	5.41024	up	1.16536	0.00924365	42.5249	5.41024	up	1.14368	0.00522099	5.14483	2.36312	up	1.11694	0.0653468	0.120984	-3.04711
Secoisolariciresinol-9'-O-glucoside	1.15612	0.00187777	307.608	8.26495	up	1.17094	0.00192768	58.3046	5.86554	up	1.16107	0.00158696	9.38223	3.22993	up	1.27937	0.00192644	0.189542	-2.39941	down	1.16385	0.00804595	0.0305006	-5.03502	down	1.23369	0.0025805	0.597546	-0.742879	insig	1.16559	0.00235279	183.81	7.52207	up	1.16609	0.00245715	34.8397	5.12266	up	1.19008	0.00161337	5.60631	2.48705	up	1.1426	0.0104488	0.160917	-2.63561
Episyringaresinol	1.15456	0.00872684	27.0518	4.75765	up	1.16972	0.00872684	27.0518	4.75765	up	1.15677	0.0122733	4.77418	2.25525	up	-	-	-	-	-	1.16397	0.00254334	0.176483	-2.5024	down	1.25535	0.0108803	0.220382	-2.18192	down	1.16067	0.00948609	5.96173	2.57573	up	1.1614	0.00948609	5.96173	2.57573	up	0.281502	0.624188	1.05214	0.0733334	insig	1.1478	0.00254334	0.176483	-2.5024
Aesculetin 7-rutinoside	1.15596	0.000549215	5.19437	2.37695	up	1.17107	0.000549215	5.19437	2.37695	up	1.16426	8.55665e-05	0.355296	-1.49291	down	-	-	-	-	-	1.16529	0.000278296	0.0684001	-3.86986	down	1.26017	0.019128	5.21301	2.38212	up	1.16309	0.0136459	27.0783	4.75907	up	1.16398	0.0136459	27.0783	4.75907	up	1.12124	0.0552323	1.85216	0.88921	insig	1.14901	0.000278296	0.0684001	-3.86986
Eleutheroside E	1.15525	0.00536756	29.1846	4.86713	up	1.17039	0.00536756	29.1846	4.86713	up	0.565281	0.376364	1.27424	0.349632	insig	-	-	-	-	-	1.14874	0.0578558	0.0436613	-4.5175	down	0.448537	0.803468	0.872996	-0.195953	insig	1.0548	0.20021	25.478	4.67118	up	1.05678	0.20021	25.478	4.67118	up	0.165604	0.868075	1.1124	0.153679	insig	1.13232	0.0578558	0.0436613	-4.5175
Demethylwedelolactone*	1.15625	1.09295e-06	48.7044	5.60598	up	1.17138	1.09295e-06	48.7044	5.60598	up	1.1447	0.000870998	6.54129	2.70957	up	-	-	-	-	-	1.14596	0.0344847	0.134306	-2.89641	down	1.2678	0.00084491	0.504451	-0.987214	insig	1.16558	0.000931411	24.569	4.61877	up	1.16656	0.000931411	24.569	4.61877	up	1.14612	0.000865382	3.29976	1.72236	up	1.12957	0.0344847	0.134306	-2.89641
Isodemethylwedelolactone*	1.15601	0.00152743	44.412	5.47288	up	1.17114	0.00152743	44.412	5.47288	up	1.16069	0.000927462	7.44576	2.89642	up	-	-	-	-	-	1.15968	0.0100844	0.167652	-2.57646	down	1.2313	0.00110157	0.51885	-0.94661	insig	1.16422	0.00706443	23.0432	4.52627	up	1.1653	0.00706443	23.0432	4.52627	up	1.1805	0.00809921	3.86323	1.94981	up	1.14364	0.0100844	0.167652	-2.57646
Methoxy-erythro-Guaiacyl glycerol β-threo-syringyl glycerol ether	1.15448	0.00826153	21.0369	4.39485	up	1.16952	0.00826153	21.0369	4.39485	up	0.677624	0.26841	1.15111	0.203031	insig	-	-	-	-	-	1.16492	0.00185423	0.0547187	-4.19182	down	1.25944	0.0124833	0.259253	-1.94756	down	1.16416	0.00276854	5.4539	2.44729	up	1.16522	0.00276854	5.4539	2.44729	up	1.1926	0.00161964	0.29843	-1.74453	down	1.14865	0.00185423	0.0547187	-4.19182
Eucommin A*	1.14127	0.0207314	5.72159	2.51642	up	1.16838	0.0154709	35.6854	5.15726	up	1.14006	0.0182449	5.69105	2.50869	up	1.27803	0.0042676	6.23697	2.64084	up	0.0398427	0.973654	0.994661	-0.00772294	insig	0.634759	0.304018	0.710921	-0.492238	insig	1.02354	0.118758	4.0676	2.02418	up	1.13843	0.0786068	25.3695	4.66502	up	1.04066	0.117487	4.04589	2.01646	up	1.13694	0.0254448	0.159478	-2.64857
(+)-Syringaresinol	1.15479	0.00769265	32.8269	5.0368	up	1.16996	0.00769265	32.8269	5.0368	up	1.12916	0.00491033	4.61416	2.20607	up	-	-	-	-	-	1.14565	0.0386248	0.14056	-2.83074	down	1.24456	0.00703646	0.211334	-2.2424	down	1.15415	0.0217413	6.93742	2.7944	up	1.15478	0.0217413	6.93742	2.7944	up	0.0298152	0.91373	0.975127	-0.0363377	insig	1.1299	0.0386248	0.14056	-2.83074
(7S,8S-Threo-3',4,7,9-tetrahydroxy-3-methoxy-8-O-4'-neolignan-9'-O-rhamnoside	1.11892	0.0843237	0.140036	-2.83613	down	1.16763	0.0116244	0.0766305	-3.70594	down	-	-	-	-	-	0.993213	0.0708718	0.547218	-0.869811	insig	1.12775	0.0843237	7.141	2.83613	up	-	-	-	-	-	1.12836	0.0843237	0.140036	-2.83613	down	1.16311	0.0116244	0.0766305	-3.70594	down	-	-	-	-	-	1.14543	0.0116244	13.0496	3.70594
7,8-Dihydro-Buddlenol B	1.15328	0.0177701	44.7959	5.48529	up	1.16846	0.0177701	44.7959	5.48529	up	1.16276	0.0177701	44.7959	5.48529	up	-	-	-	-	-	-	-	-	-	-	1.26121	0.0216697	0.120272	-3.05563	down	1.16413	0.00285581	5.38768	2.42966	up	1.16522	0.00285581	5.38768	2.42966	up	1.19668	0.00285581	5.38768	2.42966	up	-	-	-	-
Erythro-Guaiacylglycerol-β-O-4'-dehydrodisinapyl Ether	1.15544	0.00693286	77.1362	6.26934	up	1.17059	0.00693286	77.1362	6.26934	up	1.13937	0.00499948	10.0025	3.32229	up	-	-	-	-	-	1.13191	0.0729644	0.129674	-2.94704	down	1.2562	0.0078265	0.224284	-2.1566	down	1.16317	0.0103537	17.3004	4.11274	up	1.16424	0.0103537	17.3004	4.11274	up	1.02589	0.0203323	2.24341	1.16569	up	1.11652	0.0729644	0.129674	-2.94704
4,7,9,9'-Tetrahydroxy-3,3'-dimethoxy-8-O-4'-neolignan	1.15315	0.00556207	0.176216	-2.50458	down	1.16969	0.0118131	0.0211357	-5.56418	down	-	-	-	-	-	1.27209	0.0142187	0.119942	-3.05959	down	1.1622	0.00556207	5.67485	2.50458	up	-	-	-	-	-	1.1627	0.00556207	0.176216	-2.50458	down	1.16501	0.0118131	0.0211357	-5.56418	down	-	-	-	-	-	1.14738	0.0118131	47.3134	5.56418
Demethylwedelolactone-3-O-glucoside	-	-	-	-	-	-	-	-	-	-	-	-	-	-	-	-	-	-	-	-	-	-	-	-	-	1.26644	0.0153461	15.6529	3.96836	up	1.16089	0.0153461	15.6529	3.96836	up	1.16181	0.0153461	15.6529	3.96836	up	1.1931	0.0153461	15.6529	3.96836	up	-	-	-	-
Compounds	DY_vs_GC_VIP	DY_vs_GC_P-value	DY_vs_GC_Fold_Change	DY_vs_GC_Log2FC	DY_vs_GC_Type	DY_vs_SG_VIP	DY_vs_SG_P-value	DY_vs_SG_Fold_Change	DY_vs_SG_Log2FC	DY_vs_SG_Type	DY_vs_WL_VIP	DY_vs_WL_P-value	DY_vs_WL_Fold_Change	DY_vs_WL_Log2FC	DY_vs_WL_Type	GC_vs_SG_VIP	GC_vs_SG_P-value	GC_vs_SG_Fold_Change	GC_vs_SG_Log2FC	GC_vs_SG_Type	GC_vs_WL_VIP	GC_vs_WL_P-value	GC_vs_WL_Fold_Change	GC_vs_WL_Log2FC	GC_vs_WL_Type	LC_vs_DY_VIP	LC_vs_DY_P-value	LC_vs_DY_Fold_Change	LC_vs_DY_Log2FC	LC_vs_DY_Type	LC_vs_GC_VIP	LC_vs_GC_P-value	LC_vs_GC_Fold_Change	LC_vs_GC_Log2FC	LC_vs_GC_Type	LC_vs_SG_VIP	LC_vs_SG_P-value	LC_vs_SG_Fold_Change	LC_vs_SG_Log2FC	LC_vs_SG_Type	LC_vs_WL_VIP	LC_vs_WL_P-value	LC_vs_WL_Fold_Change	LC_vs_WL_Log2FC	LC_vs_WL_Type	SG_vs_WL_VIP	SG_vs_WL_P-value	SG_vs_WL_Fold_Change	SG_vs_WL_Log2FC
3-(4-hydroxyphenyl)-3-oxopropyl beta-D-glucopyranoside	1.15375	0.00759102	0.0757057	-3.72345	down	1.16662	0.0133251	0.0772649	-3.69404	down	-	-	-	-	-	0.117788	0.887162	1.0206	0.0294106	insig	1.16286	0.00759102	13.209	3.72345	up	-	-	-	-	-	1.16331	0.00759102	0.0757057	-3.72345	down	1.16195	0.0133251	0.0772649	-3.69404	down	-	-	-	-	-	1.1445	0.0133251	12.9425	3.69404
1-O-p-Coumaroylsedoheptulose	-	-	-	-	-	-	-	-	-	-	-	-	-	-	-	-	-	-	-	-	-	-	-	-	-	1.25802	0.0223945	6.79424	2.76431	up	1.15329	0.0223945	6.79424	2.76431	up	1.15462	0.0223945	6.79424	2.76431	up	1.18574	0.0223945	6.79424	2.76431	up	-	-	-	-
Methylsalicylate-2-O-glucoside	1.15322	0.00683384	0.137419	-2.86335	down	1.17018	0.00362679	0.0833045	-3.58546	down	-	-	-	-	-	1.20443	0.00588358	0.606209	-0.722113	insig	1.16226	0.00683384	7.27702	2.86335	up	-	-	-	-	-	1.16272	0.00683384	0.137419	-2.86335	down	1.16556	0.00362679	0.0833045	-3.58546	down	-	-	-	-	-	1.14798	0.00362679	12.0042	3.58546
Vanillate	1.14776	0.0316335	0.0423465	-4.56161	down	1.16491	0.0246767	0.0380805	-4.7148	down	-	-	-	-	-	0.277898	0.670577	0.89926	-0.153189	insig	1.15674	0.0316335	23.6147	4.56161	up	-	-	-	-	-	1.15724	0.0316335	0.0423465	-4.56161	down	1.16044	0.0246767	0.0380805	-4.7148	down	-	-	-	-	-	1.14284	0.0246767	26.2601	4.7148
(2R,3R,4S,5S,6R)-2,4,5-trihydroxy-6-(hydroxymethyl)oxan-3-yl benzoate	1.14963	0.0420343	0.0266818	-5.228	down	1.16613	0.0103034	0.182722	-2.45228	down	-	-	-	-	-	1.25037	0.0531427	6.84817	2.77572	up	1.15868	0.0420343	37.4787	5.228	up	-	-	-	-	-	1.1592	0.0420343	0.0266818	-5.228	down	1.16159	0.0103034	0.182722	-2.45228	down	-	-	-	-	-	1.14388	0.0103034	5.47281	2.45228
3'-p-Coumaroyl-sucrose	1.15602	0.00100036	0.0466761	-4.42117	down	1.17106	0.0013107	0.0487293	-4.35907	down	-	-	-	-	-	0.548028	0.399959	1.04399	0.0621045	insig	1.16511	0.00100036	21.4242	4.42117	up	-	-	-	-	-	1.16557	0.00100036	0.0466761	-4.42117	down	1.16644	0.0013107	0.0487293	-4.35907	down	-	-	-	-	-	1.14881	0.0013107	20.5215	4.35907
Caffeate	1.10963	0.0768759	0.0932607	-3.42259	down	1.15857	0.0538492	0.0430196	-4.53886	down	-	-	-	-	-	0.908281	0.130793	0.461283	-1.11628	insig	1.11848	0.0768759	10.7226	3.42259	up	-	-	-	-	-	1.11894	0.0768759	0.0932607	-3.42259	down	1.15383	0.0538492	0.0430196	-4.53886	down	-	-	-	-	-	1.13652	0.0538492	23.2452	4.53886
Pseudolaroside A	1.14248	0.0374749	0.0977222	-3.35517	down	1.16707	0.0149653	0.0708043	-3.82002	down	-	-	-	-	-	0.802436	0.189108	0.724547	-0.464849	insig	1.15155	0.0374749	10.2331	3.35517	up	-	-	-	-	-	1.15193	0.0374749	0.0977222	-3.35517	down	1.16236	0.0149653	0.0708043	-3.82002	down	-	-	-	-	-	1.14486	0.0149653	14.1234	3.82002
Feruloylsinapoyltartaric acid	1.15506	0.00214277	0.186176	-2.42526	down	1.1713	0.000933012	0.00625241	-7.32137	down	-	-	-	-	-	1.28	0.000969049	0.0335833	-4.89611	down	1.16413	0.00214277	5.37125	2.42526	up	-	-	-	-	-	1.16459	0.00214277	0.186176	-2.42526	down	1.16668	0.000933012	0.00625241	-7.32137	down	-	-	-	-	-	1.14901	0.000933012	159.938	7.32137
Benzyl 3,6-dimethoxy-2-{[3,4,5-trihydroxy-6-(hydroxymethyl)oxan-2-yl]oxy}benzoate	1.15611	0.000640429	0.0495018	-4.33638	down	1.17087	0.00168654	0.0676239	-3.88632	down	-	-	-	-	-	1.22874	0.00209965	1.36609	0.450053	insig	1.16521	0.000640429	20.2013	4.33638	up	-	-	-	-	-	1.16564	0.000640429	0.0495018	-4.33638	down	1.16623	0.00168654	0.0676239	-3.88632	down	-	-	-	-	-	1.14862	0.00168654	14.7877	3.88632
1´-O-Benzoylsucrose	1.156	0.00139903	0.02948	-5.08412	down	1.161	0.0201949	0.161105	-2.63393	down	-	-	-	-	-	1.26696	0.000166222	5.46488	2.45019	up	1.16509	0.00139903	33.9213	5.08412	up	-	-	-	-	-	1.16554	0.00139903	0.02948	-5.08412	down	1.15655	0.0201949	0.161105	-2.63393	down	-	-	-	-	-	1.13909	0.0201949	6.20715	2.63393
2-Caffeoyl-L-tartaric acid (Caftaric acid)	1.15568	0.00322734	0.0330884	-4.91753	down	1.16356	0.0147522	0.165011	-2.59937	down	-	-	-	-	-	1.2676	0.00190963	4.98697	2.31816	up	1.1648	0.00322734	30.2221	4.91753	up	-	-	-	-	-	1.16522	0.00322734	0.0330884	-4.91753	down	1.15896	0.0147522	0.165011	-2.59937	down	-	-	-	-	-	1.14157	0.0147522	6.06021	2.59937
6'-O-Feruloyl-D-sucrose	1.15263	0.009418	0.114825	-3.12249	down	1.1705	0.00415156	0.0417264	-4.58289	down	-	-	-	-	-	1.2537	0.00287248	0.363391	-1.4604	down	1.16174	0.009418	8.70889	3.12249	up	-	-	-	-	-	1.16215	0.009418	0.114825	-3.12249	down	1.16592	0.00415156	0.0417264	-4.58289	down	-	-	-	-	-	1.14823	0.00415156	23.9656	4.58289
Echinacoside	1.14989	0.0549474	115.454	6.85117	up	1.16489	0.0549474	115.454	6.85117	up	0.967447	0.064977	5.45522	2.44764	insig	-	-	-	-	-	1.06771	0.174821	0.0472501	-4.40354	down	0.778618	0.24939	0.615555	-0.70004	insig	1.16293	0.0181938	71.0683	6.15113	up	1.16406	0.0181938	71.0683	6.15113	up	0.921575	0.0218124	3.35799	1.7476	insig	1.05213	0.174821	0.0472501	-4.40354
2-Beta-Glucopyranosyloxy-3-Hydroxybenzyl Alcohol	1.1527	0.0149651	18.5979	4.21707	up	1.08053	0.0257031	2.23358	1.15936	up	0.940657	0.0319625	2.08989	1.06343	insig	1.27182	0.0203118	0.120099	-3.05771	down	1.13085	0.0618381	0.112373	-3.15364	down	1.09033	0.0521397	0.589714	-0.761914	insig	1.16134	0.0138762	10.9674	3.45515	up	0.758566	0.173225	1.31717	0.397444	insig	0.501221	0.444873	1.23244	0.301515	insig	0.0362021	0.820911	0.935669	-0.0959295
3-O-Feruloyl Aminogalactitol	1.07034	0.0971793	4.90698	2.29484	up	0.962754	0.147848	2.56529	1.35912	insig	0.802091	0.199389	2.02656	1.01903	insig	0.989958	0.108645	0.522784	-0.935714	insig	0.900583	0.181872	0.412994	-1.27581	insig	0.740289	0.262238	1.48615	0.571583	insig	1.12968	0.0337436	7.29253	2.86642	up	1.09251	0.0405255	3.81242	1.93071	up	1.04108	0.0384087	3.01177	1.59061	up	0.303929	0.574966	0.789991	-0.340093
Isochlorogenic acid C*	1.15617	0.000227268	13.8822	3.79516	up	0.998476	0.0476582	1.87594	0.907612	insig	1.05756	0.0278365	1.96936	0.97773	insig	1.25372	0.0509397	0.135133	-2.88755	down	1.14934	0.0382787	0.141863	-2.81743	down	0.406097	0.573079	0.973335	-0.0389915	insig	1.16533	0.00185879	13.512	3.75617	up	0.977885	0.0427757	1.82592	0.86862	insig	1.07411	0.0203079	1.91685	0.938738	insig	0.0755275	0.865188	1.0498	0.0701183
6-O-Caffeoyl-D-glucose*	1.13948	4.46887e-05	4.12732	2.04521	up	1.13358	0.00179305	2.16019	1.11116	up	1.14544	0.000272801	1.92281	0.943218	insig	1.15591	0.0218743	0.523388	-0.934047	insig	1.10171	0.00250351	0.465874	-1.10199	down	1.03242	0.0732023	0.805825	-0.311461	insig	1.13491	0.00466272	3.3259	1.73374	up	1.06695	0.013633	1.74074	0.799697	insig	1.10056	0.0279302	1.54945	0.631757	insig	0.548239	0.364788	0.890112	-0.167941
(2R,3R,4S,5S,6R)-2-[3-(2,4-dihydroxyphenyl)propoxy]-6-(hydroxymethyl)oxane-3,4,5-triol	1.15089	0.00737617	0.147256	-2.7636	down	1.16754	0.0117403	0.0452561	-4.46574	down	1.11466	0.00302059	1.92074	0.941664	insig	1.24858	0.0180726	0.30733	-1.70214	down	1.16109	0.00645111	13.0436	3.70527	up	1.21807	0.0117071	0.632591	-0.660655	insig	1.16293	0.00690681	0.0931528	-3.42426	down	1.16424	0.0113769	0.0286286	-5.1264	down	0.884342	0.110682	1.21504	0.281009	insig	1.14599	0.0112455	42.4416	5.40741
Hydroxyferulic acid glucoside	1.12306	0.0080407	5.38381	2.42863	up	0.951577	0.0646522	1.45503	0.541046	insig	1.10519	0.0347625	1.87203	0.904605	insig	1.22043	0.00631384	0.27026	-1.88758	down	1.09804	0.00184724	0.347715	-1.52402	down	1.19714	0.0260742	0.514337	-0.959214	insig	1.08852	0.00299691	2.76909	1.46941	up	0.891153	0.100174	0.748375	-0.418167	insig	0.277204	0.681593	0.962855	-0.0546089	insig	0.864334	0.131686	1.2866	0.363558
6-Pentadecylsalicylic acid	1.10685	0.0200535	0.321228	-1.63833	down	0.921952	0.0726586	0.635959	-0.652995	insig	1.03937	0.0533569	1.81566	0.860496	insig	1.15303	0.0331784	1.97977	0.985336	insig	1.15147	0.0186786	5.65226	2.49883	up	0.985473	0.0927276	0.669564	-0.578707	insig	1.14485	0.0188277	0.215082	-2.21704	down	1.09559	0.0293694	0.425815	-1.2317	down	0.743821	0.216764	1.2157	0.28179	insig	1.10832	0.0276832	2.855	1.51349
G(8-O-4)Fa Sulfate	1.15618	0.00181191	945.043	9.88424	up	1.1701	0.00182775	152.314	7.25091	up	1.10148	0.00351618	1.80711	0.853682	insig	1.27172	0.0150689	0.161172	-2.63333	down	1.16485	0.00948348	0.00191219	-9.03056	down	0.193161	0.770498	1.02105	0.0300569	insig	1.16567	0.00259524	964.939	9.91429	up	1.16544	0.00261964	155.521	7.28096	up	1.13246	0.00340972	1.84515	0.883739	insig	1.1467	0.00966389	0.0118643	-6.39722
Salidroside	1.15313	0.00455492	0.219253	-2.18933	down	1.17074	0.000555498	0.203061	-2.30002	down	1.15512	9.38321e-05	1.79883	0.847062	insig	0.720528	0.273973	0.926149	-0.110683	insig	1.16317	0.00352762	8.20439	3.0364	up	0.838255	0.205288	0.898082	-0.155081	insig	1.16002	0.00306195	0.196907	-2.34442	down	1.16333	4.64511e-05	0.182365	-2.4551	down	1.14848	0.016978	1.6155	0.691981	insig	1.14823	0.00037742	8.85861	3.14708
1-O-Caffeoyl-β-D-glucose*	1.13157	0.0118587	3.80135	1.92651	up	1.07958	0.031129	1.76443	0.819205	insig	1.09405	0.036001	1.78293	0.834252	insig	1.21475	0.00519592	0.46416	-1.10731	down	1.11417	0.0014587	0.469026	-1.09226	down	0.589104	0.359892	0.839981	-0.251572	insig	1.10979	0.0358056	3.19306	1.67494	up	0.868034	0.140952	1.48209	0.567633	insig	0.922024	0.140318	1.49763	0.58268	insig	0.0485791	0.910452	1.01048	0.0150463
1-O-Gentisoyl-β-D-glucoside*	1.14805	5.24672e-05	3.30125	1.72301	up	1.16438	7.68985e-05	1.39446	0.479706	insig	1.15639	0.000141323	1.75667	0.812844	insig	1.26321	0.000525089	0.422404	-1.24331	down	1.13126	0.000729573	0.532123	-0.910168	insig	0.397227	0.636008	0.94419	-0.0828503	insig	1.13855	0.0201977	3.11701	1.64016	up	0.92055	0.151608	1.31664	0.396856	insig	1.10043	0.0605387	1.65863	0.729993	insig	1.09651	0.00639725	1.25975	0.333137
Methyl-[8]-gingerol	1.14356	0.000186905	2.8343	1.50299	up	1.15301	0.0003635	4.05365	2.01922	up	1.15749	4.96031e-05	1.66199	0.732913	insig	0.999367	0.0648379	1.43021	0.516231	insig	1.11576	0.00294553	0.586386	-0.770078	insig	0.547549	0.429504	0.955137	-0.0662204	insig	1.14676	0.001	2.70714	1.43677	up	1.14463	0.000395594	3.87179	1.953	up	1.16547	0.00964088	1.58743	0.666693	insig	1.10583	0.0024547	0.409999	-1.28631
(2Z)-2-hydroxy-3-(4-hydroxyphenyl)prop-2-enoic acid	1.15266	8.10232e-06	3.45116	1.78708	up	1.16322	0.000532928	1.42052	0.506417	insig	1.16011	0.000108624	1.65336	0.725405	insig	1.27321	3.66179e-05	0.411606	-1.28066	down	1.15499	6.07566e-05	0.479075	-1.06168	down	0.68236	0.342707	0.884529	-0.177019	insig	1.14198	0.0222264	3.05265	1.61006	up	0.842645	0.192974	1.25649	0.329398	insig	1.04254	0.0943905	1.46245	0.548386	insig	1.10396	0.00257159	1.16392	0.218988
Feruloyl syringic acid	1.0842	0.0485922	3.07878	1.62236	up	0.958247	0.0319295	0.592299	-0.755602	insig	0.913344	0.133538	1.64497	0.71806	insig	1.26624	0.00584068	0.192381	-2.37796	down	1.09637	0.00369374	0.534292	-0.9043	insig	1.26172	0.0285992	0.0557176	-4.16572	down	1.15807	0.0154546	0.171543	-2.54336	down	1.16566	0.00607036	0.0330015	-4.92132	down	1.19713	0.00327952	0.0916538	-3.44766	down	1.13127	0.0102071	2.77726	1.47366
1-O-rhamnose-3-O-Caffeoyl Quinic Acid	1.14983	0.00665353	0.0665843	-3.90868	down	1.1569	0.00243836	0.194611	-2.36133	down	0.837526	0.108435	1.53043	0.613935	insig	1.25815	0.010145	2.92278	1.54734	up	1.15609	0.00629699	22.9848	4.52261	up	0.723047	0.280941	1.38797	0.472971	insig	1.14901	0.00552609	0.0924166	-3.4357	down	1.11927	0.000898609	0.270114	-1.88836	down	0.981853	0.0924199	2.12418	1.08691	insig	1.13038	0.00184992	7.86403	2.97527
2,6-dimethoxybenzene-1,4-diol 1-O-β-D-glucopyranoside	1.15476	0.000603255	33.1235	5.04978	up	1.17133	0.00064165	196.082	7.61531	up	1.15489	0.00418037	1.46658	0.552457	insig	1.27431	0.0102402	5.91973	2.56553	up	1.16359	9.71425e-06	0.0442761	-4.49733	down	0.875629	0.15006	0.904601	-0.144646	insig	1.16385	0.00243237	29.9636	4.90514	up	1.16657	0.00236554	177.376	7.47067	up	1.13375	0.0343027	1.32667	0.407811	insig	1.14909	8.75428e-05	0.00747942	-7.06286
1-O-Caffeoyl-(6-O-glucosyl)-β-D-glucose	1.07141	0.0221696	0.759156	-0.397531	insig	0.27325	0.676294	1.02639	0.0375843	insig	0.938273	0.0629022	1.42944	0.515449	insig	1.16508	0.0141789	1.35202	0.435115	insig	1.06576	0.00609657	1.88293	0.91298	insig	1.13297	0.02823	0.63221	-0.661525	insig	1.10382	0.00260718	0.479946	-1.05906	down	1.01029	0.0262565	0.648896	-0.62394	insig	0.318183	0.593222	0.903705	-0.146076	insig	0.884784	0.0676604	1.39268	0.477865
1-O-Caffeoyl-(b-D-glucose 6-O-sulfate)	1.15504	0.00333908	9.71446	3.28013	up	1.17013	0.00333908	9.71446	3.28013	up	0.994207	0.0247985	1.42704	0.513025	insig	-	-	-	-	-	1.15944	0.0116367	0.146898	-2.76711	down	0.143435	0.850324	0.982224	-0.0258764	insig	1.1631	0.00642197	9.54177	3.25426	up	1.16421	0.00642197	9.54177	3.25426	up	0.971812	0.0433061	1.40167	0.487148	insig	1.14306	0.0116367	0.146898	-2.76711
1-O-Sinapoyl-beta-D-glucose	1.15167	0.0125824	16.7198	4.06349	up	1.15278	0.0159032	4.51646	2.17519	up	0.960984	0.108532	1.39925	0.484656	insig	1.26299	0.0113148	0.270126	-1.8883	down	1.163	0.00138665	0.0836882	-3.57883	down	0.346751	0.611007	0.918884	-0.122046	insig	1.16072	0.0134952	15.3636	3.94144	up	1.14601	0.0175795	4.1501	2.05315	up	0.875498	0.174563	1.28575	0.362611	insig	1.1352	0.0002239	0.309812	-1.69054
6-O-Feruloyl-glucose	0.995979	0.0866563	2.33642	1.2243	insig	0.880357	0.125374	1.83808	0.8782	insig	0.589631	0.289952	1.39348	0.478692	insig	0.678803	0.27023	0.786708	-0.346101	insig	0.904824	0.126656	0.596416	-0.745609	insig	0.385506	0.538686	1.27204	0.347143	insig	1.02081	0.132178	2.97202	1.57144	up	0.934686	0.165137	2.33811	1.22534	insig	0.780846	0.245622	1.77256	0.825835	insig	0.594174	0.302505	0.758117	-0.399508
Protocatechuic acid 4-O-(6''-O-Galloy)Glucoside	1.14893	0.0217732	9.41557	3.23505	up	1.00466	0.0797928	1.67901	0.747611	insig	0.738604	0.213452	1.32184	0.402551	insig	1.27443	0.0109065	0.178323	-2.48744	down	1.15792	0.0172303	0.140389	-2.8325	down	0.691092	0.291762	1.27095	0.345909	insig	1.15902	0.0220043	11.9667	3.58096	up	1.07464	0.0518502	2.13394	1.09352	up	0.994522	0.0808932	1.68	0.74846	insig	0.743485	0.200951	0.787275	-0.34506
2,3-dihydroxycinnamic acid	1.10903	0.00415552	3.71056	1.89164	up	0.807481	0.120316	1.28301	0.359531	insig	0.807148	0.130413	1.30734	0.386636	insig	1.19761	0.00809634	0.345772	-1.53211	down	1.08234	0.0182546	0.35233	-1.505	down	1.09893	0.05533	0.708133	-0.497907	insig	1.09254	0.00177161	2.62757	1.39373	up	0.424596	0.456579	0.908541	-0.138376	insig	0.30601	0.609589	0.925772	-0.111271	insig	0.0839562	0.908734	1.01897	0.027105
4-Hydroxybenzoic acid glucosyl xyloside	1.1398	0.0293048	7.40861	2.8892	up	1.04486	0.0352971	0.439602	-1.18573	down	0.605366	0.295645	1.26798	0.342535	insig	1.27516	0.0199602	0.0593365	-4.07494	down	1.16323	0.0038618	0.17115	-2.54667	down	0.423676	0.530451	1.13336	0.180612	insig	1.15984	0.0142634	8.39666	3.06982	up	1.04902	0.0504649	0.498229	-1.00512	down	0.991163	0.0912231	1.43709	0.523147	insig	1.11047	0.0380711	2.88439	1.52827
methyl 3-hydroxy-5-methoxy-4-{[3,4,5-trihydroxy-6-(hydroxymethyl)oxan-2-yl]oxy}benzoate*	1.15585	0.000432165	7.47467	2.90201	up	1.16596	1.91673e-05	9.54117	3.25417	up	1.05508	0.0203635	1.26115	0.334744	insig	0.975076	0.122663	1.27647	0.352155	insig	1.16325	0.0035945	0.168724	-2.56727	down	1.24038	0.00119589	0.782157	-0.35447	insig	1.1652	0.000463803	5.84637	2.54754	up	1.15996	9.99619e-06	7.46269	2.8997	up	0.124924	0.821399	0.98642	-0.0197254	insig	1.14137	0.00184537	0.13218	-2.91942
Glucosyringic acid*	1.15505	3.62246e-07	7.64309	2.93416	up	1.17069	4.10261e-06	10.2991	3.36444	up	1.09193	0.0207181	1.25786	0.330974	insig	1.1863	0.0129019	1.3475	0.430284	insig	1.16267	0.00195888	0.164575	-2.60318	down	1.2375	0.00409063	0.808024	-0.307529	insig	1.16394	0.000304202	6.17581	2.62663	up	1.16566	0.000478401	8.32189	3.05691	up	0.21301	0.75697	1.01638	0.0234445	insig	1.14738	0.00205687	0.122134	-3.03347
1,5-O-dicaffeoyl-3-O-dimethylmalyl-quinic acid	1.14898	9.90815e-07	0.0546289	-4.19419	down	1.10568	0.0514028	0.247407	-2.01504	down	0.537123	0.370766	1.25693	0.329903	insig	1.2484	0.00145395	4.52887	2.17915	up	1.16159	1.03183e-05	23.0085	4.52409	up	0.202647	0.842853	0.940472	-0.0885425	insig	1.14872	6.6201e-07	0.051377	-4.28273	down	1.07359	0.0458417	0.23268	-2.10358	down	0.237043	0.601905	1.18211	0.241361	insig	1.10938	0.0483998	5.0804	2.34494
2-Hydroxy-5-methylbenzoyl-1-O-glucose	1.1445	0.0126689	0.0773106	-3.69319	down	1.16538	0.00174468	0.0472383	-4.4039	down	0.466439	0.453698	1.2522	0.324459	insig	1.16481	0.0113528	0.611019	-0.71071	insig	1.14188	0.0119659	16.1969	4.01765	up	1.02572	0.0517615	0.424593	-1.23585	down	1.14624	0.0117146	0.0328255	-4.92904	down	1.15259	0.00174412	0.020057	-5.63975	down	0.756425	0.184089	0.531673	-0.911388	insig	1.13435	0.00156828	26.5081	4.72836
Isochlorogenic acid b	1.13793	0.0454736	7.83439	2.96982	up	1.15256	0.0454736	7.83439	2.96982	up	0.419634	0.491293	1.21383	0.279571	insig	-	-	-	-	-	1.15069	0.030053	0.154937	-2.69025	down	1.01876	0.0526153	1.67686	0.74576	insig	1.16309	0.008556	13.1371	3.71558	up	1.16389	0.008556	13.1371	3.71558	up	1.08257	0.0114841	2.03543	1.02533	up	1.13474	0.030053	0.154937	-2.69025
4-O-beta-D-Glucosyl-sinapate	1.15354	0.00422932	11.9549	3.57953	up	1.16467	0.00634899	3.51998	1.81557	up	0.923969	0.0993149	1.19617	0.258417	insig	1.27243	0.000215301	0.294438	-1.76397	down	1.16321	0.000956251	0.100056	-3.32112	down	0.106069	0.930806	0.987452	-0.0182168	insig	1.15853	0.0165145	11.8049	3.56132	up	1.142	0.026492	3.47582	1.79735	up	0.611181	0.327453	1.18116	0.2402	insig	1.14509	0.00104851	0.339821	-1.55715
3-Methoxy-4-hydroxymandelate	1.14166	0.0139132	4.41399	2.14208	up	1.16896	0.0100383	24.4387	4.6111	up	0.469301	0.418027	1.10969	0.150159	insig	1.27734	0.00545027	5.53665	2.46901	up	1.15955	0.00041614	0.251403	-1.99193	down	1.15898	0.0377826	0.58551	-0.772235	insig	1.14736	0.00456179	2.58444	1.36985	up	1.16558	0.00424576	14.3091	3.83886	up	1.14152	0.00274961	0.649735	-0.622076	insig	1.14881	0.00124614	0.0454071	-4.46094
Ethylparaben	0.468644	0.432909	0.86186	-0.214474	insig	0.653126	0.257989	0.806293	-0.310624	insig	0.308471	0.593691	1.10464	0.143582	insig	0.287743	0.678095	0.935526	-0.0961499	insig	0.724913	0.189191	1.2817	0.358056	insig	1.04813	0.0622687	0.570264	-0.810299	insig	1.04146	0.0242571	0.491488	-1.02477	down	1.06854	0.0156723	0.4598	-1.12092	down	0.954347	0.0535608	0.629939	-0.666717	insig	0.83997	0.104347	1.37003	0.454206
3-[4-(Beta-D-Glucopyranosyloxy)Phenyl]Propionic Acid*	1.14429	0.0153702	0.195558	-2.35433	down	1.15706	0.000148522	0.548551	-0.866303	insig	0.382852	0.530725	1.0423	0.0597744	insig	1.25116	0.0239727	2.80505	1.48803	up	1.15389	0.0151165	5.32989	2.41411	up	1.18102	0.00674596	0.640406	-0.642942	insig	1.15607	0.0128026	0.125237	-2.99727	down	1.15285	0.000103856	0.351295	-1.50924	down	1.09679	0.0100068	0.667497	-0.583168	insig	1.13717	0.000105001	1.9001	0.926077
Dihydrocoumaroyl Hexoside*	1.14655	0.01246	0.173958	-2.52319	down	1.15113	0.000290414	0.531997	-0.91051	insig	0.127358	0.833821	1.01662	0.0237814	insig	1.25912	0.0189337	3.05819	1.61268	up	1.15615	0.0125031	5.84404	2.54697	up	1.00745	0.0627559	0.700929	-0.51266	insig	1.15197	0.0100162	0.121932	-3.03585	down	1.12707	0.00153481	0.372892	-1.42317	down	0.937538	0.072569	0.712579	-0.488878	insig	1.13294	0.000187324	1.91095	0.934291
Mucic acid-1,4-lactone-2-O-gallate	1.14963	5.46931e-05	0.330772	-1.59609	down	1.15907	0.00110865	0.474338	-1.07601	down	0.147403	0.77477	0.963324	-0.0539076	insig	1.26685	0.00487599	1.43403	0.520078	insig	1.14287	0.000231283	2.91235	1.54218	up	1.20371	0.00566585	1.4108	0.496516	insig	1.16103	0.000454156	0.466654	-1.09957	down	1.15724	0.000409824	0.669198	-0.579496	insig	0.993527	0.0635624	1.35906	0.442608	insig	1.10394	0.00872611	2.03088	1.0221
3-Prenyl-4-O-glucosyloxy-4-hydroxybenzoic acid	1.15101	0.0196796	13.4751	3.75222	up	1.13326	0.0418411	2.65451	1.40844	up	0.500949	0.48902	0.899914	-0.152141	insig	1.28037	0.000153036	0.196994	-2.34378	down	1.16524	0.000507661	0.0667835	-3.90436	down	0.0562929	0.879854	0.975715	-0.035468	insig	1.16426	0.00533638	13.1479	3.71676	up	1.15544	0.0117656	2.59004	1.37298	up	0.8333	0.167296	0.87806	-0.187609	insig	1.14802	0.000780988	0.339013	-1.56059
2-O-Galloyl-D-glucose	1.14984	0.00216986	3.68165	1.88035	up	1.14833	0.000615932	2.81792	1.49463	up	1.04386	0.0314742	0.826442	-0.275015	insig	0.987395	0.107731	0.765395	-0.385724	insig	1.16233	5.81878e-06	0.224476	-2.15537	down	1.01657	0.0635143	0.84672	-0.240042	insig	1.15786	0.00152843	3.11733	1.64031	up	1.13524	0.000582877	2.38599	1.25459	up	1.16166	0.00303351	0.699765	-0.515058	insig	1.13546	0.00011029	0.293281	-1.76964
Furo(2,3-f)-1,3-bewnzodioxole	1.09411	0.0380029	4.18217	2.06425	up	1.01548	0.0534406	2.44014	1.28696	up	0.679775	0.200575	0.712773	-0.488485	insig	0.943517	0.108852	0.583462	-0.777288	insig	1.12882	0.0260556	0.170431	-2.55274	down	0.979039	0.127078	0.603772	-0.727923	insig	1.08723	0.00535284	2.52508	1.33633	up	0.838787	0.0864041	1.47329	0.55904	insig	1.10069	0.0518432	0.430353	-1.21641	down	1.07038	0.0294752	0.292104	-1.77545
4-O-(3'-O-alpha-D-Glucopyranosyl)caffeoylquinic acid	1.08979	0.108301	14.0778	3.81535	up	1.10386	0.108301	14.0778	3.81535	up	0.55346	0.347329	0.706753	-0.500723	insig	-	-	-	-	-	1.16148	0.0142984	0.0502034	-4.31607	down	0.585755	0.38698	1.36943	0.453571	insig	1.16374	0.00834882	19.2785	4.26892	up	1.16462	0.00834882	19.2785	4.26892	up	0.10504	0.833443	0.967845	-0.047152	insig	1.14534	0.0142984	0.0502034	-4.31607
1'-O-Galactoyl p-Coumaric acid*	1.08691	0.0171619	0.15728	-2.6686	down	0.37281	0.567931	0.812377	-0.299779	insig	0.67528	0.253302	0.688867	-0.537702	insig	1.22508	0.0212988	5.16517	2.36882	up	1.1432	0.0288383	4.37989	2.13089	up	0.810111	0.153888	1.61918	0.695262	insig	1.1302	0.0280112	0.254664	-1.97333	down	0.619951	0.255181	1.31538	0.395483	insig	0.446683	0.440283	1.1154	0.15756	insig	0.478106	0.449217	0.847965	-0.237923
decaffeoylverbascoside	1.15153	0.00196579	5.1765	2.37198	up	1.16499	0.00506822	2.49837	1.32099	up	1.11459	0.0044182	0.665569	-0.58734	insig	1.26225	0.000452193	0.482637	-1.05099	down	1.16237	0.00183581	0.128575	-2.95932	down	1.07014	0.0631834	1.29707	0.375252	insig	1.16044	0.00607985	6.71427	2.74723	up	1.15813	0.0098843	3.24056	1.69624	up	0.808988	0.147572	0.863287	-0.212088	insig	1.14633	0.00313957	0.266401	-1.90833
Acropyrone	1.01004	0.126447	4.07084	2.02533	up	0.869207	0.173987	2.54813	1.34944	insig	0.732297	0.192367	0.639023	-0.646061	insig	0.774448	0.204297	0.625946	-0.675889	insig	1.14048	0.00440711	0.156976	-2.67139	down	0.356527	0.696897	1.14733	0.198286	insig	1.11283	0.0281833	4.67062	2.22361	up	1.03627	0.0300938	2.92355	1.54772	up	0.80525	0.122356	0.733173	-0.447774	insig	1.08606	0.00216232	0.250781	-1.9955
Sinapoyl malate	1.0511	0.0737152	0.20324	-2.29874	down	1.08312	0.0054495	0.241388	-2.05058	down	0.839534	0.113859	0.566283	-0.820405	insig	0.309778	0.591498	1.1877	0.248166	insig	1.03369	0.115184	2.78627	1.47834	up	0.81993	0.192117	1.67665	0.745579	insig	1.02056	0.105329	0.340762	-1.55316	down	1.06999	0.0120346	0.404722	-1.305	down	0.20573	0.818929	0.949456	-0.0748266	insig	1.08707	0.018035	2.34595	1.23017
2-(Hydroxymethyl)Phenyl 2-O-Beta-D-Glucopyranosyl-Beta-D-Glucopyranoside	0.451243	0.42219	0.878723	-0.186519	insig	0.771065	0.22144	0.708587	-0.496984	insig	1.08517	0.0113791	0.5442	-0.877791	insig	0.579539	0.384731	0.806382	-0.310464	insig	1.01693	0.0209749	0.619308	-0.691271	insig	1.21695	0.00678044	0.28064	-1.83321	down	1.11938	0.0124235	0.246605	-2.01973	down	1.12053	0.0383052	0.198858	-2.33019	down	1.17581	0.0048408	0.152724	-2.711	down	0.719076	0.21588	0.768008	-0.380807
Methyl 3-O-Methyl Gallate	1.14873	0.0215154	9.03606	3.17569	up	1.1636	0.0215154	9.03606	3.17569	up	1.04031	0.0253451	0.518056	-0.94882	insig	-	-	-	-	-	1.16189	0.0125248	0.0573321	-4.12451	down	0.886852	0.197669	0.753979	-0.407404	insig	1.16394	0.00421172	6.813	2.76829	up	1.16489	0.00421172	6.813	2.76829	up	1.15879	0.0253226	0.390603	-1.35622	down	1.14576	0.0125248	0.0573321	-4.12451
Compounds	DY_vs_GC_VIP	DY_vs_GC_P-value	DY_vs_GC_Fold_Change	DY_vs_GC_Log2FC	DY_vs_GC_Type	DY_vs_SG_VIP	DY_vs_SG_P-value	DY_vs_SG_Fold_Change	DY_vs_SG_Log2FC	DY_vs_SG_Type	DY_vs_WL_VIP	DY_vs_WL_P-value	DY_vs_WL_Fold_Change	DY_vs_WL_Log2FC	DY_vs_WL_Type	GC_vs_SG_VIP	GC_vs_SG_P-value	GC_vs_SG_Fold_Change	GC_vs_SG_Log2FC	GC_vs_SG_Type	GC_vs_WL_VIP	GC_vs_WL_P-value	GC_vs_WL_Fold_Change	GC_vs_WL_Log2FC	GC_vs_WL_Type	LC_vs_DY_VIP	LC_vs_DY_P-value	LC_vs_DY_Fold_Change	LC_vs_DY_Log2FC	LC_vs_DY_Type	LC_vs_GC_VIP	LC_vs_GC_P-value	LC_vs_GC_Fold_Change	LC_vs_GC_Log2FC	LC_vs_GC_Type	LC_vs_SG_VIP	LC_vs_SG_P-value	LC_vs_SG_Fold_Change	LC_vs_SG_Log2FC	LC_vs_SG_Type	LC_vs_WL_VIP	LC_vs_WL_P-value	LC_vs_WL_Fold_Change	LC_vs_WL_Log2FC	LC_vs_WL_Type	SG_vs_WL_VIP	SG_vs_WL_P-value	SG_vs_WL_Fold_Change	SG_vs_WL_Log2FC
Delphinidin-3-O-arabinoside	1.00905	0.0205765	2.04421	1.03154	up	1.01532	0.0117201	2.49188	1.31723	up	1.10321	0.0128189	2.73063	1.44923	up	0.435479	0.528802	1.21899	0.285689	insig	0.614363	0.319515	1.33579	0.417691	insig	1.09411	0.0338181	1.63219	0.706806	insig	1.10762	0.00615723	3.33653	1.73835	up	1.09214	0.00513478	4.06721	2.02404	up	1.16979	0.00964674	4.4569	2.15604	up	0.0988962	0.748891	1.09581	0.132002
6,8-Di-C-glucopyranosylnaringenin	1.12333	0.001079	0.466619	-1.09968	down	0.96405	0.0992993	0.622725	-0.683332	insig	1.06764	0.0269545	0.564598	-0.824703	insig	0.928427	0.122046	1.33455	0.416349	insig	0.793456	0.142961	1.20998	0.274978	insig	1.21044	0.0118441	0.494324	-1.01647	down	1.15684	0.00128661	0.230661	-2.11615	down	1.12644	0.0344609	0.307828	-1.6998	down	1.17678	0.0129177	0.279095	-1.84117	down	0.35373	0.58598	0.906657	-0.141371
Gossypetin 8-O-glucoside	1.08567	0.0027369	0.433005	-1.20754	down	1.06983	0.0248413	0.426312	-1.23002	down	1.04167	0.0131966	6.52382	2.70572	up	0.0175558	0.915799	0.984541	-0.0224763	insig	1.10242	0.00152023	15.0664	3.91326	up	1.09679	0.0321922	0.436775	-1.19504	down	1.13086	0.00122742	0.189126	-2.40258	down	1.12341	0.0152238	0.186202	-2.42506	down	0.898116	0.0512494	2.84945	1.51068	insig	1.08382	0.0130358	15.3029	3.93574
6-Hydroxyluteolin 5-glucoside*	1.12924	0.000676813	0.394895	-1.34046	down	1.14486	0.000276876	0.373598	-1.42044	down	1.15527	0.0156815	4.66146	2.22078	up	0.681202	0.284045	0.946068	-0.0799849	insig	1.16491	0.000550373	11.8043	3.56124	up	1.236	0.0267776	0.420683	-1.2492	down	1.16468	0.000396236	0.166126	-2.58965	down	1.16508	0.00152122	0.157166	-2.66964	down	1.18854	0.0015433	1.96099	0.971586	insig	1.14832	0.00149185	12.4772	3.64122
Hesperetin-5-O-glucoside	1.13493	0.00686757	0.392401	-1.3496	down	1.15145	0.00926831	0.352741	-1.50332	down	1.16146	0.0051765	5.63768	2.4951	up	0.593841	0.364102	0.898931	-0.153718	insig	1.16336	0.00531119	14.3672	3.8447	up	1.23049	0.00444801	0.469579	-1.09056	down	1.15739	0.00549418	0.184263	-2.44016	down	1.15854	0.00715752	0.16564	-2.59388	down	1.17948	0.010667	2.64734	1.40454	up	1.14679	0.00654202	15.9825	3.99842
Cyanidin 3-O-rutinoside	1.11782	0.00649056	0.382369	-1.38696	down	0.654234	0.293254	1.31687	0.397113	insig	1.16149	0.012484	9.41394	3.2348	up	1.20797	0.00254939	3.44398	1.78408	up	1.1638	0.00665652	24.6201	4.62176	up	1.26726	0.012484	0.106225	-3.2348	down	1.16427	0.00665652	0.0406173	-4.62176	down	1.14001	0.0580061	0.139885	-2.83769	down	-	-	-	-	-	1.12295	0.0580061	7.14872	2.83769
Kaempferol-3-O-(6''-O-acetyl)glucoside	1.12303	0.0197593	0.378752	-1.40067	down	0.909438	0.16641	0.561789	-0.831899	insig	1.16394	0.00457288	8.56056	3.0977	up	0.866819	0.137857	1.48326	0.568775	insig	1.16295	0.0104123	22.602	4.49838	up	1.15155	0.0137568	0.668955	-0.580019	insig	1.14712	0.0145735	0.253368	-1.98069	down	1.05577	0.0929507	0.375812	-1.41192	down	1.19455	0.00717253	5.72663	2.51769	up	1.1353	0.0460588	15.238	3.9296
Quercetin-4'-O-glucoside (Spiraeoside)*	1.14368	0.00412056	0.359992	-1.47396	down	1.16368	0.00111968	0.324177	-1.62515	down	1.16134	0.00294457	4.904	2.29396	up	0.774609	0.198586	0.900511	-0.151184	insig	1.16353	0.00348011	13.6225	3.76792	up	1.25597	0.00221957	0.394426	-1.34217	down	1.16197	0.00359504	0.14199	-2.81614	down	1.16412	0.00157647	0.127864	-2.96732	down	1.16999	0.00598638	1.93426	0.951785	insig	1.14795	0.00172234	15.1276	3.91911
Luteolin-6-C-(2''-glucuronyl)glucoside	-	-	-	-	-	-	-	-	-	-	1.16491	0.00348403	0.0452834	-4.46487	down	-	-	-	-	-	1.16462	0.00348403	0.0452834	-4.46487	down	1.27136	0.00202748	10.488	3.39066	up	1.16518	0.00202748	10.488	3.39066	up	1.16606	0.00202748	10.488	3.39066	up	1.17846	0.00640468	0.47493	-1.07421	down	1.14833	0.00348403	0.0452834	-4.46487
6-prenylapigenin	-	-	-	-	-	-	-	-	-	-	-	-	-	-	-	-	-	-	-	-	-	-	-	-	-	1.26944	0.00613899	11.5718	3.53255	up	1.16363	0.00613899	11.5718	3.53255	up	1.16461	0.00613899	11.5718	3.53255	up	1.19601	0.00613899	11.5718	3.53255	up	-	-	-	-
Nepetin-8-C-glucoside	0.814799	0.217725	36.8041	5.20179	insig	0.302023	0.844433	0.869344	-0.202001	insig	0.126297	0.826673	1.20304	0.266681	insig	1.19663	0.135735	0.0236209	-5.40379	down	1.04286	0.228442	0.0326876	-4.93511	down	0.581265	0.422541	1.76874	0.82272	insig	1.14851	0.118727	65.0967	6.02451	up	0.448758	0.490408	1.53764	0.620719	insig	0.659072	0.317886	2.12786	1.0894	insig	0.259196	0.653276	1.38384	0.468682
Petunidin-3-O-(6''-O-p-coumaroyl)rhamnoside-5-O-glucoside*	0.956982	0.155815	3.71101	1.89181	insig	1.04919	0.146429	4.50434	2.17132	up	1.14577	0.102934	32.5704	5.02549	up	0.206394	0.65724	1.21378	0.279505	insig	1.11501	0.115322	8.77669	3.13368	up	1.25008	0.102934	0.0307027	-5.02549	down	1.11521	0.115322	0.113938	-3.13368	down	1.15046	0.0290166	0.138296	-2.85417	down	-	-	-	-	-	1.13288	0.0290166	7.23088	2.85417
Isorhamnetin-3-O-rutinoside; Narcissoside; Narcissin*	0.970007	0.0996831	2.60128	1.37922	insig	0.687414	0.20505	0.658926	-0.601812	insig	0.975338	0.107442	2.47551	1.30772	insig	1.21626	0.0439803	0.253308	-1.98103	down	0.183308	0.795481	0.951648	-0.0714997	insig	0.301609	0.539984	0.831097	-0.266912	insig	1.04574	0.0336075	2.16192	1.11231	up	0.951014	0.103695	0.547631	-0.868723	insig	1.09067	0.0402864	2.05738	1.04081	up	1.09795	0.0467518	3.75688	1.90954
Vitexin 2''-O-beta-L-rhamnoside	0.949854	0.137118	2.06914	1.04903	insig	1.00813	0.105249	2.45892	1.29802	up	0.92117	0.155527	1.91617	0.938226	insig	0.530799	0.425736	1.18838	0.248996	insig	0.252869	0.663651	0.926073	-0.110802	insig	0.0638692	0.986357	0.995334	-0.00674805	insig	1.0447	0.0348608	2.05948	1.04228	up	1.06504	0.0223772	2.44744	1.29128	up	1.05231	0.0410299	1.90723	0.931478	insig	0.631254	0.265214	0.779274	-0.359798
Lupinifolin	1.07603	0.0430842	1.95746	0.96898	insig	1.13723	0.00106626	0.347539	-1.52475	down	1.13828	0.0233595	3.27683	1.7123	up	1.27578	0.00377898	0.177546	-2.49373	down	1.12668	0.00399868	1.67403	0.743322	insig	0.778881	0.224915	1.3571	0.440529	insig	1.10822	0.0533726	2.65647	1.40951	up	1.07977	0.00531472	0.471646	-1.08422	down	1.17205	0.036184	4.44699	2.15283	up	1.14676	0.00355087	9.42866	3.23705
Medicarpinglucoside	1.04605	0.0072971	1.87054	0.903455	insig	0.808957	0.12521	1.20147	0.264804	insig	1.11221	0.006289	1.71881	0.781414	insig	1.04842	0.0348151	0.642313	-0.638651	insig	0.36294	0.587486	0.918887	-0.122041	insig	1.27055	0.00391156	0.0798721	-3.64616	down	1.15325	0.0224304	0.149404	-2.74271	down	1.1641	0.00723348	0.0959641	-3.38136	down	1.19614	0.00498652	0.137285	-2.86475	down	1.00431	0.0398226	1.43059	0.516609
Naringenin 7-O-beta-D-glucoside	1.01201	0.0194864	1.68134	0.749615	insig	1.15508	0.00568253	3.28469	1.71576	up	1.14755	0.00609353	2.88288	1.52751	up	1.16863	0.0611197	1.95361	0.966141	insig	1.02278	0.0820392	1.71463	0.777896	insig	1.2609	0.00700925	0.281228	-1.83019	down	1.09157	0.0565213	0.472842	-1.08057	down	0.475944	0.416731	0.923747	-0.11443	insig	0.945954	0.0833764	0.810748	-0.302674	insig	0.650221	0.244156	0.877673	-0.188245
Pterosupin	0.833011	0.101721	1.61102	0.68797	insig	1.1285	0.0309471	2.81572	1.4935	up	0.522794	0.356521	1.17389	0.231303	insig	0.993193	0.177394	1.74779	0.805534	insig	0.737148	0.213449	0.728668	-0.456667	insig	1.24859	0.0200841	0.192615	-2.37621	down	1.08479	0.0796655	0.310306	-1.68824	down	1.10183	0.00410547	0.54235	-0.882703	insig	1.1835	0.00471241	0.22611	-2.1449	down	1.1249	0.00829861	0.416907	-1.2622
Isorhamnetin 3-O-glucoside*	0.815658	0.171073	1.55292	0.63498	insig	0.058534	0.801401	1.05353	0.0752368	insig	1.12713	0.041271	5.55205	2.47302	up	1.15659	0.0156552	0.678423	-0.559743	insig	1.13646	0.00831953	3.57524	1.83804	up	1.19484	0.0578551	0.316656	-1.65901	down	1.11024	0.0177831	0.49174	-1.02403	down	1.15369	0.000276207	0.333608	-1.58378	down	1.07887	0.0115223	1.75809	0.814009	insig	1.13714	0.000194386	5.26993	2.39778
Taxifolin	0.89904	0.0613058	1.54804	0.63044	insig	1.17027	0.00431184	17.966	4.16719	up	0.996107	0.021855	2.20305	1.1395	insig	1.26697	0.0320243	11.6056	3.53675	up	0.620637	0.285348	1.42313	0.509063	insig	1.07715	0.0451577	1.38082	0.465525	insig	1.04588	0.00803783	2.13756	1.09596	up	1.16541	0.00603383	24.8077	4.63272	up	1.09379	0.0037819	3.04202	1.60503	up	1.11602	0.0709064	0.122624	-3.02769
4-C-Glucose-1,3,6-trihydroxy-7-methoxyxanthone	0.873165	0.0759675	1.52907	0.612655	insig	1.05619	0.0132633	2.52878	1.33844	up	0.793521	0.181208	1.26636	0.340691	insig	0.915373	0.103973	1.6538	0.725784	insig	0.624666	0.295984	0.828191	-0.271964	insig	1.25215	0.0169166	0.220848	-2.17888	down	1.10934	0.0427893	0.337692	-1.56622	down	0.919629	0.131384	0.558474	-0.840437	insig	1.18517	0.00244343	0.279673	-1.83819	down	0.996609	0.0152692	0.500781	-0.997748
Phloretin-2'-O-(6''-O-xylosyl)glucoside	1.0519	0.0136177	1.51086	0.595374	insig	1.16404	0.00124338	0.259798	-1.94454	down	1.16354	0.00478684	8.25983	3.04611	up	1.27499	0.00136914	0.171953	-2.53991	down	1.16135	0.00772339	5.46696	2.45074	up	1.26976	0.00478684	0.121068	-3.04611	down	1.16178	0.00772339	0.182917	-2.45074	down	1.1664	0.00194534	0.0314532	-4.99065	down	-	-	-	-	-	1.14877	0.00194534	31.7933	4.99065
Isocoreopsin*	1.12406	0.0162138	1.4842	0.56969	insig	1.09387	0.00358867	1.87096	0.903776	insig	1.08855	0.00143521	3.28834	1.71736	up	0.934315	0.129724	1.26058	0.334086	insig	1.01941	0.0268371	2.21556	1.14767	up	1.25858	0.00104838	0.313179	-1.67494	down	1.14573	0.00120555	0.464822	-1.10525	down	1.04145	0.0448696	0.585945	-0.771163	insig	0.182842	0.904458	1.02984	0.0424195	insig	0.871722	0.0560755	1.75757	0.813583
(-)-Epiafzelechin	0.77842	0.173773	1.48402	0.56951	insig	0.320332	0.687813	0.929369	-0.105676	insig	0.203478	0.675472	1.0981	0.135013	insig	1.18637	0.0152131	0.626251	-0.675186	insig	0.817464	0.149573	0.739952	-0.434496	insig	1.25402	0.0319933	0.110491	-3.178	down	1.1594	0.011422	0.163971	-2.60849	down	1.16662	0.000393672	0.102687	-3.28367	down	1.19106	0.0179946	0.121331	-3.04298	down	0.697794	0.266208	1.18156	0.24069
4-Hydroxyderricin	0.930301	0.0528748	1.44528	0.531347	insig	1.00052	0.0314015	0.732279	-0.449534	insig	1.1647	0.00669284	35.9482	5.16785	up	1.20001	0.0039318	0.50667	-0.980881	insig	1.16229	0.0142485	24.8729	4.6365	up	1.21206	0.0023931	0.22009	-2.18383	down	1.0672	0.0117571	0.318091	-1.65249	down	1.13033	0.000646116	0.161167	-2.63337	down	1.16807	0.0618108	7.91184	2.98401	up	1.14861	0.00348539	49.0908	5.61738
Naringenin-4'-O-glucoside*	0.838445	0.148672	1.32359	0.404451	insig	0.637927	0.343077	1.41544	0.501255	insig	1.13967	0.0167311	4.23068	2.08089	up	0.328213	0.854317	1.0694	0.096804	insig	1.14439	0.000601709	3.19638	1.67644	up	1.15339	0.0088726	0.292199	-1.77498	down	1.02002	0.0118619	0.38675	-1.37053	down	0.829115	0.212339	0.413592	-1.27372	insig	0.290875	0.535547	1.2362	0.305913	insig	0.958053	0.180901	2.98894	1.57963
Eriodictyol-7-O-glucoside	0.111072	0.598963	1.26255	0.336341	insig	0.0685354	0.805208	1.10402	0.142764	insig	0.0136069	0.736313	1.14908	0.200477	insig	0.483488	0.491184	0.874435	-0.193577	insig	0.299395	0.6349	0.910124	-0.135864	insig	1.19696	0.104836	0.0698027	-3.84057	down	1.15797	0.023775	0.0881295	-3.50423	down	1.16285	0.0134912	0.0770635	-3.69781	down	1.19263	0.0157462	0.0802088	-3.6401	down	0.154441	0.813878	1.04081	0.057713
Vitexin	0.404072	0.529565	1.17318	0.230426	insig	1.16154	0.0274522	9.97028	3.31763	up	0.664406	0.257745	1.3868	0.471759	insig	1.26494	0.0382342	8.4985	3.08721	up	0.379914	0.567375	1.18208	0.241333	insig	1.26148	0.0274522	0.100298	-3.31763	down	1.15157	0.0382342	0.117668	-3.08721	down	-	-	-	-	-	1.17317	0.0516379	0.139093	-2.84587	down	1.12529	0.0516379	0.139093	-2.84587
Plantaginin	0.481437	0.417004	0.899295	-0.153134	insig	1.16587	0.000435359	0.371628	-1.42807	down	1.15991	0.00116151	21.9481	4.45602	up	1.24696	0.00048916	0.413243	-1.27494	down	1.15791	0.0100668	24.4059	4.60916	up	1.24404	0.000707294	0.514283	-0.959365	insig	1.11512	0.0248025	0.462492	-1.1125	down	1.16287	0.000383242	0.191122	-2.38744	down	1.18797	0.00290194	11.2875	3.49666	up	1.14598	0.00085559	59.0593	5.88409
1,3,6,8-tetrahydroxy-2,5-dimethoxyxanthen-9-one	0.864367	0.125562	0.756689	-0.402227	insig	1.16735	0.00801659	5.62401	2.4916	up	1.10324	0.0434371	0.417022	-1.2618	down	1.27432	0.0137136	7.43238	2.89383	up	1.02251	0.062999	0.551114	-0.859578	insig	1.26761	0.00801659	0.177809	-2.4916	down	1.16024	0.0137136	0.134546	-2.89383	down	-	-	-	-	-	1.19258	0.0205101	0.0741503	-3.7534	down	1.14351	0.0205101	0.0741503	-3.7534
6-Hydroxykaempferol-7-O-glucoside*	0.728134	0.275811	0.693077	-0.528913	insig	0.921466	0.0620876	0.501588	-0.995426	insig	1.10676	0.103257	6.7614	2.75732	up	1.03137	0.141663	0.723712	-0.466513	insig	1.15708	1.04427e-06	9.75563	3.28624	up	1.1302	0.143964	0.304109	-1.71734	down	1.15871	1.03122e-05	0.210771	-2.24625	down	1.15359	0.017664	0.152538	-2.71276	down	1.09637	0.00912263	2.05621	1.03998	up	1.13835	0.0151514	13.48	3.75275
Cyanidin 3-O-dioxalylglucoside	0.771491	0.163732	0.688034	-0.539448	insig	1.12748	0.0128481	0.276069	-1.8569	down	0.789056	0.119107	0.72977	-0.454487	insig	1.19484	0.0145279	0.401243	-1.31745	down	0.154498	0.758242	1.06066	0.0849606	insig	1.17081	0.0525766	0.449185	-1.15462	down	1.12297	0.0403182	0.309055	-1.69406	down	1.15836	0.0139394	0.124006	-3.01152	down	1.17192	0.0129157	0.327802	-1.6091	down	1.10387	0.0200788	2.64343	1.40241
6-Hydroxyluteolin 6-glucoside*	0.620686	0.552272	0.674241	-0.568665	insig	0.700026	0.418004	0.593088	-0.753681	insig	0.859355	0.330853	7.292	2.86631	insig	0.771221	0.274702	0.879639	-0.185017	insig	1.12331	0.00601737	10.8151	3.43498	up	0.970102	0.325523	0.1244	-3.00694	insig	1.14397	0.00801578	0.0838753	-3.57561	down	1.14913	2.11177e-06	0.07378	-3.76063	down	0.0615976	0.819384	0.907123	-0.14063	insig	1.11359	4.43276e-05	12.295	3.62
Lancerin	1.08183	0.0465627	0.554053	-0.851905	insig	1.14817	0.000391217	2.39422	1.25956	up	0.415711	0.49445	0.965716	-0.0503294	insig	1.26089	0.0159473	4.32129	2.11146	up	1.08751	0.0537106	1.743	0.801576	insig	0.834328	0.201231	0.817184	-0.291267	insig	1.08619	0.0189714	0.452763	-1.14317	down	1.07386	0.0456692	1.95652	0.968291	insig	0.866483	0.153981	0.789168	-0.341596	insig	1.13039	0.00020083	0.403352	-1.30989
Myricetindiglucoside	1.10222	0.00265741	0.532511	-0.909117	insig	1.16125	0.00635655	0.161059	-2.63434	down	1.16149	0.0116789	8.81525	3.14	up	1.26755	0.0104915	0.302452	-1.72522	down	1.16496	0.00147771	16.5541	4.04912	up	0.874948	0.125503	0.745463	-0.423792	insig	1.12157	0.000758494	0.396967	-1.33291	down	1.15526	0.00595479	0.120063	-3.05813	down	1.1871	0.0193385	6.57144	2.71621	up	1.14822	0.00595589	54.7331	5.77434
Quercetin-5-O-β-D-glucoside*	0.898873	0.0814701	0.484864	-1.04435	insig	1.02164	0.0322152	0.360981	-1.47	down	1.06898	0.101438	4.5174	2.17549	up	0.714402	0.273126	0.7445	-0.425657	insig	1.13643	0.0339127	9.31682	3.21984	up	1.12867	0.138343	0.342849	-1.54435	down	1.14485	0.0402303	0.166235	-2.5887	down	1.15452	0.0293581	0.123762	-3.01436	down	0.929178	0.0948285	1.54879	0.631137	insig	1.12864	0.0258359	12.5142	3.64549
2-(3,4-dihydroxyphenyl)-6,7-dihydroxy-4H-chromen-4-one	0.979118	0.0504413	0.460904	-1.11746	insig	0.534981	0.380102	1.34568	0.428332	insig	0.955258	0.065688	0.459397	-1.12219	insig	1.15614	0.0316111	2.91965	1.54579	up	0.0185315	0.989241	0.99673	-0.00472482	insig	1.23904	0.0195834	7.8672	2.97585	up	1.11656	0.023768	3.62602	1.85839	up	1.14148	0.0188076	10.5867	3.40418	up	1.13293	0.0224172	3.61417	1.85366	up	1.0191	0.0427808	0.341387	-1.55052
Hesperetin-8-C-glucoside-3'-O-glucoside	0.852185	0.0479025	0.431887	-1.21127	insig	1.12276	0.0189952	0.0493397	-4.34111	down	1.09503	0.125888	14.1632	3.82407	up	1.26589	0.022844	0.114242	-3.12983	down	1.16364	0.00923339	32.7937	5.03535	up	1.19403	0.125888	0.0706056	-3.82407	down	1.16411	0.00923339	0.0304937	-5.03535	down	1.16547	0.0186245	0.00348366	-8.16518	down	-	-	-	-	-	1.14777	0.0186245	287.054	8.16518
4',5,7-Trihydroxy-6-methoxyisoflavone7-O-β-D-xylopyranosyl-(1→6)-β-D-glucopyranoside	0.947573	0.225553	0.226486	-2.14251	insig	0.888687	0.139934	0.399357	-1.32425	insig	1.13291	0.0728385	7.55346	2.91714	up	0.533124	0.441488	1.76328	0.818258	insig	1.13099	0.163204	33.3507	5.05964	up	1.23679	0.0728385	0.13239	-2.91714	down	1.13138	0.163204	0.0299844	-5.05964	down	1.14161	0.0702528	0.0528707	-4.24139	down	-	-	-	-	-	1.12462	0.0702528	18.9141	4.24139
[truncated: 1 more columns]

## Sheet: Table S3
Supplementary Table S3. Correspondence between compound codes and chemical identities for phenolic metabolites. The table lists each of the 40 phenolic compounds designated PP1 through PP40 alongside their full chemical names, as used in hierarchical cluster analysis (HCA) and subsequent statistical comparisons. This mapping provides a reference for interpreting the coded identifiers used in subs…
Full Compound Names	HCA new names	LC1	LC2	LC3	DY1	DY2	DY3	GC1	GC2	GC3	SG1	SG2	SG3	WL1	WL2	WL3
Daphnin*	Daphnin*	33936535.52000003	39924640.936499946	22444239.693000045	63736009.41250005	63741505.20949998	52630745.47950002	338675.49999999994	221263.84549999976	256914.05599999946	486295.57200000033	520177.3565000002	552854.6730000007	58428412.58949996	65118615.49649984	47065103.34450004
8-Methoxycoumarin*	8-Methoxycoumarin*	27291189.93050003	37715146.03649994	19286327.87550004	49076076.58500005	47800161.19849998	34859086.61350001	10447556.483499978	7028033.666999989	10213145.240999976	16149007.676000012	16726424.184500014	13104254.997500027	11203736.743999993	10206851.50699997	7034809.399000006
5-Hydroxycoumarin	5-Hydroxycoumarin	44415182.36949985	42112360.45899985	42015913.56099986	85689450.96699974	72158833.435	44869097.35150001	18757286.10650005	13399222.476999968	22228522.11250005	50570940.64099996	53789073.90399993	43905298.37299985	44679691.61600003	54904842.52349996	40505310.83549997
5-Hydroxy-6-Methoxychromanon	5-Hydroxy-6-Methoxychromanon	11475931.079000013	7349955.860499995	15597048.603500035	8382168.824500007	9299655.548000004	16337960.6505	2234117.309999994	4493133.128499993	2364469.9469999936	3616526.6724999975	3438240.9460000014	5693232.46000001	4042503.245999996	2797283.395499994	4118069.016000003
6-Methoxycoumarin*	6-Methoxycoumarin*	40040102.12050004	24695441.90699997	35909273.32650007	20567643.96300001	26987301.26950001	42930415.38750001	5896454.629499984	10214071.801499983	5920725.4449999835	9231878.2	8951777.292000003	14001503.207500026	9892173.37649999	7001751.265999986	12913901.694000013
Dicumarol	Dicumarol	376734.2799999981	473812.8265000004	426060.0064999993	555200.6039999896	486201.20700000314	444505.0920000017	201990.28200000152	176786.00599999988	191006.15050000141	110668.861500001	98881.94550000103	273610.87800000084	199152.4384999988	256002.72700000077	228852.42500000136
Massoniresinol; Vladinol A	Massoniresinol; Vladinol A	342994.8965000003	323362.72799999977	375706.981499999	675223.3630000002	621898.4015000011	538899.8630000002	179789.53600000002	147331.73149999973	169656.2589999999	1160149.6134999965	1259907.3429999992	933912.9049999996	291039.63449999964	246103.40150000012	160429.5315000001
7-Hydroxy-8-Methoxychromanon*	7-Hydroxy-8-Methoxychromanon*	12577377.446500015	8763384.968999993	17299328.343500037	8489303.452500006	9714129.938500006	14837494.8165	2019690.8869999943	3779975.970499994	2272228.490999994	4179098.836999998	3315723.091500001	5728696.93750001	3728516.058499996	2609059.3249999955	5158507.272000005
Isofraxetin	Isofraxetin	4406124.574	6394835.066499999	5046105.283000009	14807392.532499988	13061492.192000002	8090367.311499997	144135.32400000017	168619.84050000022	199709.52650000007	187812.87000000005	259911.82300000047	384464.64599999995	4543126.658500014	4741675.548000012	2876004.805999998
Isoscopoletin	Isoscopoletin	711655.3210000006	766453.7674999954	792327.3649999986	2866562.0794999925	3245977.188499992	3226204.145500006	116492.87499999967	128141.30900000039	141655.33949999994	189830.9664999989	253845.96300000005	193612.4449999996	2809491.222000002	3913067.947999988	3397076.8890000037
3-O-β-D-glucosyl-esculetin*	3-O-β-D-glucosyl-esculetin*	25584792.3125	20118476.145	43554798.67150007	26974028.26150003	28806636.49749997	36573407.52050003	68660.12499999993	222176.47750000024	94517.86899999986	308569.7420000005	250626.41000000047	270888.9624999997	40864071.05850004	31153843.662999906	53298589.25950002
Acutissimalignan B*	Acutissimalignan B*	55533.414000000506	47012.96250000007	50243.47199999986	163125.07450000095	210238.9029999989	152553.44200000115	25698.66649999976	22583.59849999987	23336.384500000626	106471.13150000133	105038.43950000056	117283.10099999866	11024.223999999964	15146.362499999983	11359.306499999819
4-methoxy-5-hydroxymethylcoumarin	4-methoxy-5-hydroxymethylcoumarin	5157929.8629999785	3782782.068999986	3714093.6379999863	3630729.8369999914	4290942.2225	5353481.136499999	601245.779000001	649315.6949999982	861529.9070000005	1908336.554999999	1095101.6219999986	1544024.0924999937	4589811.246000003	4206931.948999999	5698383.984999997
1,4-Benzodioxin-6-propanol	1,4-Benzodioxin-6-propanol	2255555.1599999918	1369705.0794999965	2469762.1244999925	3019145.0804999955	3902043.099	6077085.300999997	233180.7905	183001.3754999995	284665.4015000004	331946.55049999966	237823.17899999977	432463.0049999986	2649598.5680000023	2132367.719	3878780.120999997
5'-Methoxylariciresinol	5'-Methoxylariciresinol	113555.5540000002	90209.30449999984	174086.67100000026	289594.55050000217	248453.95550000077	218919.87949999922	14782.708499999975	24869.400000000067	29725.902999999613	198224.7764999997	183802.50349999827	203205.7515000006	150328.88250000065	133626.31500000085	111917.58650000107
Malonyl fraxin	Malonyl fraxin	136430.15250000014	199066.334	102314.25400000016	193699.51249999984	200295.03899999987	163696.24649999998	330085.2940000001	313191.6740000005	261241.97699999998	220834.8645000001	183388.25300000014	261247.28799999988	15282.832600000027	15282.832600000027	15282.832600000027
7,8-Dimethoxy-6-hydroxycoumarin	7,8-Dimethoxy-6-hydroxycoumarin	608507.6080000047	615124.3679999999	598117.9329999954	1536168.0550000025	1657182.9580000006	1443851.2080000078	21685.460999999774	19054.16650000011	17930.741499999982	15971.804000000217	26946.748000000098	22457.76200000004	201959.42100000032	244174.6660000011	183647.15450000032
5-methoxy-7-[(2S,3R,4S,5S,6R)-3,4,5-trihydroxy-6-(hydroxymethyl)oxan-2-yl]oxy-3H-2-benzofuran-1-one	PP1	386786.14550000016	445792.72399999993	611667.394500001	263740.21300000034	331940.9949999996	714681.9430000007	38457.42659999996	38457.42659999996	38457.42659999996	38457.42659999996	38457.42659999996	38457.42659999996	529603.3290000006	498386.2739999987	643891.9195000003
5,8-Dihydroxycoumarin-5-O-glucoside	5,8-Dihydroxycoumarin-5-O-glucoside	643816.1625000001	430498.9079999997	974892.6950000012	724231.0315000005	657539.4404999992	867007.4940000004	56978.96060000001	56978.96060000001	56978.96060000001	56978.96060000001	56978.96060000001	56978.96060000001	1092851.7790000015	698419.434999998	1280825.2625000004
Cleomiscosin C	Cleomiscosin C	3391851.9119999995	3430639.106999995	3624369.696000029	10910977.1730001	13785546.719000055	15019683.321000107	4753.7215000000015	6168.38750000001	3785.8739999999407	757.1747999999883	757.1747999999883	757.1747999999883	983612.0129999922	1162719.343999994	895826.1924999942
Isofraxidin	Isofraxidin	538504.7509999981	644286.9655000028	633652.3050000014	1839682.0465000188	2263210.885000003	1645303.9304999998	49146.5234	49146.5234	49146.5234	49146.5234	49146.5234	49146.5234	245732.617	332522.8595000003	262145.6730000003
Cleomiscosin A	Cleomiscosin A	4309879.744500039	4550210.786500015	4211374.231500005	6452534.055999966	7756514.847500016	8046956.945499977	163701.59680000026	163701.59680000026	163701.59680000026	163701.59680000026	163701.59680000026	163701.59680000026	997221.254000013	1329421.9265000015	818507.9840000012
Skimmin (7-Hydroxycoumarin-7-O-glucoside)*	PP2	328252.02650000073	169222.63049999974	256644.36449999962	885117.635999999	669131.256000001	1141835.5494999958	33844.526099999945	33844.526099999945	33844.526099999945	308841.3515000006	414154.94149999967	437178.9634999989	868058.0045000012	725604.4590000005	787179.5445000007
Cleomiscosin D	Cleomiscosin D	432521.8019999999	358664.0264999995	403133.7465000048	1259015.1380000114	1518145.4300000018	1655999.5460000143	18738.032299999795	18738.032299999795	18738.032299999795	18738.032299999795	18738.032299999795	18738.032299999795	93690.16149999898	124376.49999999943	107018.78749999974
epieudesmin	epieudesmin	254776.6915	182172.36399999922	239698.7350000004	278361.11749999743	387807.9140000013	390788.80499999545	8519.563199999935	8519.563199999935	8519.563199999935	8519.563199999935	8519.563199999935	8519.563199999935	51940.11949999992	42597.815999999686	42625.14099999926
Mandshurin	Mandshurin	352164.15999999904	691206.2394999982	314813.4295000004	1783318.170999996	1303284.0769999996	847079.3309999983	43414.56339999995	43414.56339999995	43414.56339999995	43414.56339999995	43414.56339999995	43414.56339999995	218944.3430000001	303970.2270000003	217072.81699999972
Edgeworin glucoside	Edgeworin glucoside	195265.28349999987	177838.08099999995	157519.2800000003	111606.7674999998	160536.39350000006	224422.52199999968	17508.151000000034	17508.151000000034	17508.151000000034	17508.151000000034	17508.151000000034	17508.151000000034	405203.2999999989	435820.2970000005	465531.61999999953
Olivil Monoacetate	Olivil Monoacetate	640173.7415000019	863218.6245000005	659661.9474999994	9315044.197999982	10726294.094499983	8195546.8709999835	34869.23280000004	34869.23280000004	34869.23280000004	34869.23280000004	34869.23280000004	34869.23280000004	197990.9325000001	242731.66199999984	174346.1640000002
Apiosylskimmin (Adicardin)	Apiosylskimmin (Adicardin)	109418.46600000023	155347.60150000002	198461.8414999996	93377.48999999992	64422.786500000126	138292.16750000007	6913.499200000001	6913.499200000001	6913.499200000001	88370.70849999994	34567.496000000014	67306.78499999997	6913.499200000001	6913.499200000001	6913.499200000001
O-Feruloyl 4-hydroxycoumarin	O-Feruloyl 4-hydroxycoumarin	881698.5589999994	675115.0374999989	796275.6160000002	982546.5605	1151848.7179999985	1006670.1514999996	7667.7902000000295	7667.7902000000295	7667.7902000000295	7667.7902000000295	7667.7902000000295	7667.7902000000295	38338.951000000154	142714.20950000008	191846.7949999999
(7'R,8'R)-7'8'-dihydro-7'-(5'-hydroxy-3'-methoxphenyl)-3-methoxy-8'-methyl-1-(E)-propenylbenzof-uran	PP3	16612.982699999826	16612.982699999826	16612.982699999826	232430.16350000093	222886.36750000133	188195.54700000008	216287.44250000032	344386.2389999998	293255.2059999999	417052.61499999725	351671.44350000104	549792.942	83064.91349999912	89056.0495	93426.00350000004
O-Feruloyl coumarin	O-Feruloyl coumarin	15424.725299999938	15424.725299999938	15424.725299999938	15424.725299999938	15424.725299999938	15424.725299999938	139348.17800000042	163512.09900000005	230119.032	169363.23600000006	170101.5125000004	186962.17349999998	15424.725299999938	15424.725299999938	15424.725299999938
6-Hydroxy-7-Methoxychromanon*	6-Hydroxy-7-Methoxychromanon*	64303.867499999964	64303.867499999964	64303.867499999964	835778.608499999	581595.9794999978	616906.8199999997	1313066.7250000006	1985237.1510000043	1370685.8184999998	6617366.7250000015	6939057.729499993	10128147.582999997	451333.01950000046	371995.6460000004	321519.3374999998
Scopolin	Scopolin	1084552.8600000048	2006805.9700000081	804078.2094999991	4273438.779500011	3526873.453999999	1883473.277999999	45489.05460000002	45489.05460000002	45489.05460000002	45489.05460000002	45489.05460000002	45489.05460000002	636821.9339999978	610429.5450000004	227445.2730000001
Isofraxidin 7-O-glucosylglucoside	Isofraxidin 7-O-glucosylglucoside	228936.2640000002	324153.97150000004	167293.69199999972	379280.89700000006	281921.49400000053	212706.11100000003	5195.999000000003	5195.999000000003	5195.999000000003	5195.999000000003	5195.999000000003	5195.999000000003	40134.8134999999	25979.995000000014	90895.8245
8-Hydroxycoumarin	8-Hydroxycoumarin	178531.12859999997	178531.12859999997	178531.12859999997	178531.12859999997	178531.12859999997	178531.12859999997	2437485.551000006	892655.6429999998	2534206.9600000023	7188749.463000002	6320506.507500006	4790440.202499999	178531.12859999997	178531.12859999997	178531.12859999997
Secoisolariciresinol	Secoisolariciresinol	34439.738999999936	42312.47299999988	70443.10300000003	144915.79849999983	144743.89899999983	98404.88950000032	6887.947799999989	6887.947799999989	6887.947799999989	6887.947799999989	6887.947799999989	6887.947799999989	97372.83999999994	56554.465000000186	59369.15800000002
Scopoletin 7-O-β-D-Sophoroside	Scopoletin 7-O-β-D-Sophoroside	70826.34049999989	70826.34049999989	70826.34049999989	70826.34049999989	70826.34049999989	70826.34049999989	592347.6775000015	669903.9099999997	554587.7980000013	1551266.5889999985	1762679.3654999982	1635235.399999999	70826.34049999989	70826.34049999989	70826.34049999989
6,7-Dihydroxy-4-methylcoumarin	6,7-Dihydroxy-4-methylcoumarin	23137.558399999918	23137.558399999918	23137.558399999918	23137.558399999918	23137.558399999918	23137.558399999918	346288.56350000075	349968.90449999995	297694.09550000017	231359.0270000005	370071.82250000007	253384.598	23137.558399999918	23137.558399999918	23137.558399999918
Umckalin (7-hydroxy-5,6-dimethoxycoumarin)	PP4	418031.91550000134	833312.3085	403129.8245000001	2107315.935999996	2021287.104499996	1278959.5939999977	18852.2474	18852.2474	18852.2474	18852.2474	18852.2474	18852.2474	233482.80900000012	178039.33700000023	94261.237
7-Methoxy-8-(3-methylbuta-1,3-dien-1-yl)-2H-chromen-2-one	PP5	18795.76840000008	18795.76840000008	18795.76840000008	18795.76840000008	18795.76840000008	18795.76840000008	99276.8855000002	195717.33799999894	139448.51199999946	143478.9079999999	173025.3929999996	171869.41550000102	18795.76840000008	18795.76840000008	18795.76840000008
Esculetin-7-O-quinic acid	Esculetin-7-O-quinic acid	178460.75699999984	138969.10150000008	176371.95699999985	92744.06400000023	108019.14449999973	78402.21699999986	759326.8165000002	854997.3630000029	917004.7204999988	554168.5314999989	482304.94349999906	542771.3085000003	1029776.1354999968	1015053.8824999993	1125222.0904999992
tetrahydrodehydrodiconiferyl alcohol glucoside	PP6	3548454.5940000024	5699726.747000006	4444060.219999994	14001362.536999973	16443952.522000035	12897762.855999975	1171055.6820000005	875199.4970000017	1045180.8324999992	3373083.005500006	3090172.361500006	2396482.947999997	4981521.187500015	5441140.994500008	5069243.8870000085
Glehlinoside C	Glehlinoside C	7312356.106500013	8423193.150500027	8917126.186499981	11552937.168499986	11405236.100500034	11991593.798999978	1561236.1725000048	1391709.5885000047	1529761.518999994	5738475.2894999925	6410602.150000017	6532528.569499991	5160044.999500002	5385346.653500017	5014696.444999997
Nortrachelogenin-4-O-glucoside	Nortrachelogenin-4-O-glucoside	913089.5960000028	648896.3634999992	965811.2244999951	647489.1575000028	841067.0239999938	720234.827000003	306631.2774999999	217845.76199999914	209042.75199999887	134773.00400000054	126059.23250000026	170196.30499999961	220379.5374999996	213115.9040000006	237332.25149999995
5'-Methoxylariciresinol xyloside	5'-Methoxylariciresinol xyloside	2427509.6755	1007977.9869999988	2027485.1984999988	4306248.274999981	3478689.8075	2915929.8219999964	154320.87399999984	192866.3439999999	135607.84749999925	672034.7170000017	250495.6069999995	357691.3145000003	126265.78450000053	133836.14049999983	203941.14199999988
Secoisolariciresinol 4-O-glucoside*	Secoisolariciresinol 4-O-glucoside*	4274768.388500004	4079781.623500005	5364200.35849999	7802944.175999982	15110054.279000033	8891122.56399998	1010873.4860000006	696416.4565000014	787708.2714999993	2212156.227500004	1872675.0965000042	1967665.502499996	3380718.0955000087	3807706.053000008	4981087.574000008
Erythro-Guaiacylglycerol-β-dihydroconiferyl Ether glucoside	PP7	1112198.9884999979	1549841.717999997	1138878.2469999979	2772089.182500008	2475508.106	2628663.4520000117	78825.80500000004	50696.690499999895	74638.15900000003	1488572.3770000022	1546904.373499995	1871634.9090000018	48649.165499999865	55364.5915	46298.07099999995
Cichoriin*	Cichoriin*	39718771.989500016	52207696.35950021	50946431.31349987	81478555.80749974	85212671.34949994	81827021.21049975	429582.9364999993	365751.40400000056	349002.77200000006	496472.36650000006	608795.5375	652481.8620000003	62000956.55600025	64585388.97599983	59267835.25249979
4-O- beta -D-glucosyl-daphnetin*	4-O- beta -D-glucosyl-daphnetin*	39299406.21650001	49940620.32350021	49882274.57849986	82374459.49249975	85986466.17149994	78998120.51249976	411723.4119999993	384490.84300000046	380482.12749999977	551714.593	534485.3604999997	576957.0140000003	62707075.45350026	64546770.67899985	58486796.66799979
Esculin*	Esculin*	41023824.76850001	50307677.78650022	49276351.41949987	79271186.49099973	82188493.57999992	82135886.82399976	448916.1234999989	419790.85600000055	338950.8619999998	631050.5964999999	518582.3374999997	723101.9995000005	55416428.63550022	65157729.39099983	53712990.29549981
Isolariciresinol-9'-O-glucoside*	Isolariciresinol-9'-O-glucoside*	1622278.2195000008	1831311.508500003	1708450.6304999946	3067266.058499995	3297504.735000005	3030973.3279999923	512972.8865000022	600776.9775000021	594119.7374999998	1865043.1660000002	1860440.6795000015	1454472.5245000003	1076999.5464999988	981434.2894999986	992892.3469999969
Dihydrodehydrodiconiferyl alcohol-4-O-glucoside*	PP8	1508675.4945000012	1954285.6460000041	1718145.5679999944	3099371.140999995	3077539.7340000044	3124246.3074999917	542171.0175000022	561184.4160000021	723368.2954999999	1822990.38	1653207.2610000009	1414799.3500000003	1000978.1384999991	965865.4214999988	903656.9449999972
Scopoletin	Scopoletin	140900.53500000018	141087.90650000036	140169.87799999962	488471.6389999987	610350.1765000015	428999.876999999	35151.13300000011	22465.356999999916	24721.501499999977	20773.592999999906	30789.876000000047	40064.37649999997	545075.6159999992	427590.9714999994	288774.3364999997
Lyoniside	Lyoniside	1568097.9140000031	1385254.369500005	1718182.0979999972	1652510.877999999	2356241.881500008	1658098.4644999974	274311.52700000076	242706.3385000002	214993.02799999915	929182.4204999992	968721.1930000021	987691.6249999985	905671.1570000005	811534.3490000024	910396.2155
(-)-Isolariciresinol 4-O-beta-D-glucopyranoside*	PP9	2750742.4720000033	3578322.2989999996	4216272.476999993	9339845.606999956	9177002.142000012	9747309.42199998	679868.5445000007	828473.5745000014	794866.6714999997	3384381.842499996	3618550.799000008	2034758.2969999958	2967343.885000002	3859270.486000008	3130986.0665000062
(-)-Massoniresinol 4'-O-beta-D-glucopyranoside*	PP10	24949704.6715	44739855.51049999	31181297.74550006	47449056.2675	43796524.91199993	49011294.53749995	2980633.750499998	3669303.8064999967	3515789.5400000024	13417572.007000014	12488831.125999987	10300201.561000008	20161215.808000024	25145793.66050001	19036609.16650002
7R,8S-erythro-3',4,9,9'-tetrahydroxy-3-methoxy-8-O-4'-neolignan-7-O-glucopyr-anoside,	PP11	321848.6815	320137.363	380022.99299999967	572792.9494999994	784205.3399999981	545622.5414999991	1624834.2169999985	1789399.8549999988	1321158.313	4468399.359999993	3848016.51850001	3808168.120499995	1095615.0414999991	849175.6479999998	834975.2434999985
(1S,2R)-1-(3-Methoxy-4-Hydroxyphenyl)-2-[2-(β-D-Glucopyranosyloxy)-4-[(E)-3-Hydroxy-1-Propenyl]-6-Methoxyphenoxy]-1,3-Propanediol*	PP12	24091692.853999995	42014455.87749998	28235123.63500005	47619842.61150001	41555516.220999934	48747940.44349995	3054108.0064999983	3833886.7729999963	3277124.0965000023	12721979.692500016	11555144.507999985	8334955.004000005	20310708.960500028	23537068.90050001	17892766.45750002
4'-O-(GuaiacylGlyceraldehyde)Guaiacylglycerol	PP13	54022.279500000026	48741.564000000115	59840.056999999964	62002.47300000005	97449.7080000002	92155.6759999999	19600.985	19605.649500000018	25957.47049999993	218269.22049999985	202394.93250000032	281444.4394999993	44455.11050000003	45000.48850000013	41859.08600000008
(+)-Syringaresinol O-beta-D-glucoside*	(+)-Syringaresinol O-beta-D-glucoside*	1133874.6420000007	601493.9850000016	931748.8219999971	1202477.9669999965	1359469.748000003	1309701.2695000018	24109.184000000067	13967.197499999975	19034.67800000005	73154.31249999994	34932.05249999993	34910.377000000015	214564.19599999962	241115.13549999907	138379.59549999973
Icariside E5	Icariside E5	3784728.558999993	2193450.4799999883	3973018.725500015	3493160.345000022	4549019.130999983	3993277.428000017	263462.4010000002	437130.61850000033	300534.4955000009	430345.4589999999	206258.56549999968	557504.9540000004	775318.0655000006	843865.3509999989	417346.4125000004
syringaresinol-4-O-glucoside*	syringaresinol-4-O-glucoside*	976878.7690000018	630406.114500002	794561.0164999984	1382332.1869999976	1723615.6995000043	1582338.4899999937	26652.25150000004	23135.350000000035	13675.058500000054	60358.73599999978	47493.10549999997	32965.914000000084	301424.0415	269805.1685000004	237190.69450000013
Isolariciresinol-9'-O-xyloside	Isolariciresinol-9'-O-xyloside	20881884.85049996	19978160.4405	20170508.013000008	17847038.71649999	17404304.552500088	19879608.51099999	13581.62130000001	13581.62130000001	13581.62130000001	77413.96450000006	74680.28149999997	67908.10650000005	5762837.525000004	5302163.668500006	5322546.598
Tortoside A*	Tortoside A*	716049.5360000016	1342543.6035000044	637964.6614999993	1500786.1099999978	1902783.6055000057	1577879.9459999942	25035.816500000063	12802.963000000042	28613.620499999986	35576.83449999982	58798.66549999992	51153.62400000013	347387.99600000004	265270.08250000025	212941.55650000012
1-Hydroxypinoresinol-1-O-Glucoside	1-Hydroxypinoresinol-1-O-Glucoside	1084472.3545	805613.0594999995	1069368.211499999	1400453.5679999937	1673275.3810000003	1624702.3969999976	23100.63969999999	23100.63969999999	23100.63969999999	128255.84100000019	133486.54549999975	116526.43050000002	134486.4875000005	115503.19849999994	140527.58249999993
(+)-Piperitol	(+)-Piperitol	62124.56050000028	60914.86699999982	73176.08100000082	161481.3919999997	195642.9330000009	167883.71550000118	1970.2744000000173	1970.2744000000173	1970.2744000000173	11584.973499999905	9851.372000000089	11978.846999999942	32478.168999999838	29110.343000000248	31390.428500000187
Secoisolariciresinol-9'-O-xyloside	Secoisolariciresinol-9'-O-xyloside	4754530.266000002	6122734.291500011	5365685.361500023	3584447.470500005	3141394.9914999995	2847222.576000001	12151.895000000004	14484.02600000007	3531.0979999999877	39652.125499999915	55095.074999999764	29516.4655	2859372.9604999945	2828517.9735000036	2300648.2300000056
Schizandriside	Schizandriside	14879490.222000001	12854357.548000015	15997436.724499995	10261426.231499983	11203244.622500073	10771983.151999984	8776.934699999996	8776.934699999996	8776.934699999996	50076.29999999988	43884.67349999998	48572.1135	2608126.1800000053	3075825.3350000065	2637223.8825
Esculetin	Esculetin	45233.735200000076	45233.735200000076	45233.735200000076	376377.42049999937	553357.5879999979	494567.83799999976	1073061.0404999994	909062.824999999	1005709.6950000004	226168.67600000039	348920.0519999997	256440.01400000046	691342.4254999997	1055280.8454999991	656861.3794999992
Bergenin	Bergenin	52905.74400000001	102699.23700000008	66067.39549999984	75117.11699999981	68781.84299999994	83032.36849999976	4448.749600000001	4448.749600000001	4448.749600000001	22243.74800000001	32306.47950000002	25414.352000000024	105124.25899999986	102610.2734999997	71425.71699999974
Fraxin	Fraxin	11410840.561000016	17601817.52950001	12711890.714500004	28236063.522000104	26810503.98700005	28137688.48249999	14914.821699999957	14914.821699999957	14914.821699999957	85185.25599999996	94719.60800000001	74574.10849999977	9653243.661500003	10554096.874500018	8978523.969000036
Tracheloside*	Tracheloside*	131764.88100000026	119228.15300000012	180357.06699999928	201317.51750000071	277732.95449999947	217005.25349999982	1254.1539000000034	1254.1539000000034	1254.1539000000034	22899.19999999998	48984.80800000001	27148.217999999964	57014.00799999996	43560.11999999999	6270.769500000017
Epipinoresinol*	Epipinoresinol*	34450.89899999987	25157.64999999988	33010.62650000016	87470.06400000023	119172.17650000012	115966.14800000028	2975.1500000000146	2975.1500000000146	2975.1500000000146	57493.301500000096	72613.42549999995	95062.07499999912	20479.897500000257	16141.226999999995	14875.750000000071
3,3'-Bis(3,4-dihydro-4-hydroxy-6,8-dimethoxy-2H-1-benzopyran)	PP14	480397.78550000436	683558.5839999968	594088.1234999989	1906243.1009999968	1703274.4074999997	1742820.0280000046	3729.7987999999737	3729.7987999999737	3729.7987999999737	19306.8790000001	22446.346499999825	18648.993999999868	213988.2799999995	157481.18100000068	110439.49550000009
Erythro-Guaiacylglycerol-β-threo-syringylglycerol Ether	PP15	34409.779999999984	41422.08399999998	38511.3679999999	84817.09399999987	115995.15899999965	125386.49000000025	2477.940800000005	2477.940800000005	2477.940800000005	16108.288000000028	28981.59799999995	12389.704000000025	56686.2	52064.01000000002	48174.952499999934
[(2S)-2α-[3,5-Dimethoxy-4-[[(αS,βR)-α-(Hydroxymethyl)-β,4-Dihydroxy-3-Methoxyphenethyl]Oxy]Phenyl]-5-(3-Hydroxy-1-Propenyl)-7-Methoxy-2,3-Dihydrobenzofuran]-3β-Ylmethylβ-D-Glucopyranoside	PP16	104757.43500000046	95606.80749999976	135753.17250000135	245190.1409999989	154009.24599999894	170769.9360000011	1371.2917999999859	1371.2917999999859	1371.2917999999859	10877.42699999987	33632.396000000066	24683.346000000067	9463.142000000016	9560.202499999918	6856.458999999929
7-Hydroxycoumarin-O-rhamnoside	7-Hydroxycoumarin-O-rhamnoside	36865.775999999576	34744.24950000029	21537.670499999982	46433.59400000038	46637.6930000001	31298.16100000003	12479.701000000017	10321.219500000025	8783.719499999937	23664.52700000012	26333.16499999989	16633.999999999956	1756.7438999999874	1756.7438999999874	1756.7438999999874
Syringaresinol-4'-O-(6''-acetyl)glucoside	Syringaresinol-4'-O-(6''-acetyl)glucoside	202144.86000000173	152943.9889999994	154968.19150000025	325531.2379999992	360143.13599999924	365249.64000000135	3998.1055999999903	3998.1055999999903	3998.1055999999903	3998.1055999999903	3998.1055999999903	3998.1055999999903	47012.96999999987	32136.310000000005	19990.52799999995
Secoisolariciresinol-9'-O-glucoside	Secoisolariciresinol-9'-O-glucoside	631496.6580000017	667750.8380000017	743202.6125000006	1233940.4810000008	1116063.1155000024	1068062.0059999959	3703.921800000005	3703.921800000005	3703.921800000005	19233.337999999967	20871.304000000026	18519.609000000026	125178.70449999998	137682.2570000006	101451.65850000027
Episyringaresinol	Episyringaresinol	59168.14300000004	45008.389499999656	56820.261499999775	227896.52249999827	215598.05500000078	287040.1250000009	9001.677899999933	9001.677899999933	9001.677899999933	9001.677899999933	9001.677899999933	9001.677899999933	50919.61550000002	47373.7179999996	54724.37149999972
Aesculetin 7-rutinoside	Aesculetin 7-rutinoside	2552946.751000001	2125602.293499995	3148311.0715000015	481742.11049999966	512338.1014999984	507327.3870000002	96348.42209999994	96348.42209999994	96348.42209999994	96348.42209999994	96348.42209999994	96348.42209999994	1408209.1275000006	1446718.0855000056	1370871.7519999999
Eleutheroside E	Eleutheroside E	10353.120499999979	102631.33249999984	45281.61899999993	68962.78549999993	55336.51500000006	56991.411000000226	2070.624099999997	2070.624099999997	2070.624099999997	2070.624099999997	2070.624099999997	2070.624099999997	66506.93800000011	48722.771499999915	27044.391500000067
Demethylwedelolactone*	Demethylwedelolactone*	198863.00400000025	210106.66100000057	189889.9249999996	394906.6029999989	396121.0635000011	396123.3754999993	8124.872099999995	8124.872099999995	8124.872099999995	8124.872099999995	8124.872099999995	8124.872099999995	72157.42349999998	68704.05249999986	40624.36049999997
Isodemethylwedelolactone*	Isodemethylwedelolactone*	186330.79000000027	242156.12950000077	198925.6629999998	375423.688499999	405100.6060000011	428712.14399999904	9075.897799999997	9075.897799999997	9075.897799999997	9075.897799999997	9075.897799999997	9075.897799999997	45379.48899999998	60719.51299999999	56307.148500000076
Methoxy-erythro-Guaiacyl glycerol β-threo-syringyl glycerol ether	PP17	59036.93899999997	65841.52249999992	68310.37699999982	215032.1294999997	288945.4784999994	241196.07900000052	11807.387799999995	11807.387799999995	11807.387799999995	11807.387799999995	11807.387799999995	11807.387799999995	209615.66349999988	233134.5655000001	204599.8409999997
Eucommin A*	Eucommin A*	170282.80500000046	67649.92950000017	212536.03749999925	218284.8919999993	163350.0940000002	252005.7600000004	39048.2489999999	38843.19650000018	32854.090499999984	5918.769599999972	5918.769599999972	5918.769599999972	34973.17749999998	29593.847999999864	46772.93550000001
(+)-Syringaresinol	(+)-Syringaresinol	9293.830000000009	5980.643999999962	8770.067499999997	37557.708999999646	32499.442500000117	43718.048500000186	1155.3059999999866	1155.3059999999866	1155.3059999999866	1155.3059999999866	1155.3059999999866	1155.3059999999866	8152.269499999987	5776.529999999934	10729.05149999989
(7S,8S-Threo-3',4,7,9-tetrahydroxy-3-methoxy-8-O-4'-neolignan-9'-O-rhamnoside	PP18	3723.3948000000228	3723.3948000000228	3723.3948000000228	3723.3948000000228	3723.3948000000228	3723.3948000000228	20404.725499999964	18616.97400000011	40744.62849999993	49005.67849999987	56825.120999999905	39936.07400000003	3723.3948000000228	3723.3948000000228	3723.3948000000228
7,8-Dihydro-Buddlenol B	7,8-Dihydro-Buddlenol B	8495.96550000004	9874.986499999837	9093.160000000176	75350.74250000094	59097.251000000295	93902.49999999956	1699.193100000008	1699.193100000008	1699.193100000008	1699.193100000008	1699.193100000008	1699.193100000008	1699.193100000008	1699.193100000008	1699.193100000008
Erythro-Guaiacylglycerol-β-O-4'-dehydrodisinapyl Ether	PP19	9683.04750000001	12257.905999999959	8981.783000000021	41670.44350000014	42673.49700000008	53529.117499999884	595.7993999999983	595.7993999999983	595.7993999999983	595.7993999999983	595.7993999999983	595.7993999999983	4000.0414999999707	2978.996999999992	6804.777999999958
4,7,9,9'-Tetrahydroxy-3,3'-dimethoxy-8-O-4'-neolignan	PP20	2420.3362000000034	2420.3362000000034	2420.3362000000034	2420.3362000000034	2420.3362000000034	2420.3362000000034	12101.681000000017	14160.276999999964	14943.200999999946	96601.02099999962	108888.57649999997	138053.49349999978	2420.3362000000034	2420.3362000000034	2420.3362000000034
Demethylwedelolactone-3-O-glucoside	Demethylwedelolactone-3-O-glucoside	38647.728000000134	37945.141	26246.660999999847	2189.9999999999886	2189.9999999999886	2189.9999999999886	2189.9999999999886	2189.9999999999886	2189.9999999999886	2189.9999999999886	2189.9999999999886	2189.9999999999886	2189.9999999999886	2189.9999999999886	2189.9999999999886
3-(4-hydroxyphenyl)-3-oxopropyl beta-D-glucopyranoside	PP21	23121.59160000001	23121.59160000001	23121.59160000001	23121.59160000001	23121.59160000001	23121.59160000001	326817.8090000004	256085.05950000032	333338.99000000017	331298.10300000035	234855.9930000004	331598.48000000004	23121.59160000001	23121.59160000001	23121.59160000001
1-O-p-Coumaroylsedoheptulose	1-O-p-Coumaroylsedoheptulose	119165.46899999976	188307.26049999983	169487.45350000035	23400.235500000133	23400.235500000133	23400.235500000133	23400.235500000133	23400.235500000133	23400.235500000133	23400.235500000133	23400.235500000133	23400.235500000133	23400.235500000133	23400.235500000133	23400.235500000133
Methylsalicylate-2-O-glucoside	Methylsalicylate-2-O-glucoside	91574.62240000002	91574.62240000002	91574.62240000002	91574.62240000002	91574.62240000002	91574.62240000002	586196.9220000005	751440.6424999995	661534.4774999998	1206684.6009999998	996008.3459999984	1095134.484499998	91574.62240000002	91574.62240000002	91574.62240000002
Vanillate	Vanillate	17214.591199999948	17214.591199999948	17214.591199999948	17214.591199999948	17214.591199999948	17214.591199999948	271660.88350000005	512097.1509999986	435793.6105000004	533266.5695000007	509369.6629999984	313535.83100000024	17214.591199999948	17214.591199999948	17214.591199999948
(2R,3R,4S,5S,6R)-2,4,5-trihydroxy-6-(hydroxymethyl)oxan-3-yl benzoate	PP22	22164.217300000048	22164.217300000048	22164.217300000048	22164.217300000048	22164.217300000048	22164.217300000048	668808.3090000002	650309.2424999992	1172941.453500002	111500.76400000026	141579.50249999954	110821.08650000024	22164.217300000048	22164.217300000048	22164.217300000048
3'-p-Coumaroyl-sucrose	3'-p-Coumaroyl-sucrose	38098.10129999995	38098.10129999995	38098.10129999995	38098.10129999995	38098.10129999995	38098.10129999995	769091.6139999976	827386.2964999969	852190.3170000025	833034.5545000003	741635.8335	770825.2595000017	38098.10129999995	38098.10129999995	38098.10129999995
Caffeate	Caffeate	938806.159400002	938806.159400002	938806.159400002	938806.159400002	938806.159400002	938806.159400002	12568121.735000012	4694030.7970000105	12937273.53249998	20034647.64500004	14103563.49100003	31330117.96049993	938806.159400002	938806.159400002	938806.159400002
Pseudolaroside A	Pseudolaroside A	80806.64650000024	80806.64650000024	80806.64650000024	80806.64650000024	80806.64650000024	80806.64650000024	1103972.4434999982	595048.9564999993	781682.9555000017	1101657.662999998	936419.1750000026	1385723.4324999976	80806.64650000024	80806.64650000024	80806.64650000024
Feruloylsinapoyltartaric acid	Feruloylsinapoyltartaric acid	5019.337000000031	5019.337000000031	5019.337000000031	5019.337000000031	5019.337000000031	5019.337000000031	25096.68500000016	28599.130499999974	27184.5324999998	754568.0635000069	833240.8289999932	820542.5775000001	5019.337000000031	5019.337000000031	5019.337000000031
Benzyl 3,6-dimethoxy-2-{[3,4,5-trihydroxy-6-(hydroxymethyl)oxan-2-yl]oxy}benzoate	PP23	12232.162199999955	12232.162199999955	12232.162199999955	12232.162199999955	12232.162199999955	12232.162199999955	255641.6539999999	250009.84600000086	235665.2099999995	187885.3490000001	167015.62200000044	187754.84499999986	12232.162199999955	12232.162199999955	12232.162199999955
1´-O-Benzoylsucrose	1´-O-Benzoylsucrose	13321.602600000027	13321.602600000027	13321.602600000027	13321.602600000027	13321.602600000027	13321.602600000027	420582.2140000011	476140.4620000021	458936.9605000008	101056.76750000019	80402.7479999999	66608.01300000014	13321.602600000027	13321.602600000027	13321.602600000027
2-Caffeoyl-L-tartaric acid (Caftaric acid)	2-Caffeoyl-L-tartaric acid (Caftaric acid)	10988.54199999999	10988.54199999999	10988.54199999999	10988.54199999999	10988.54199999999	10988.54199999999	368013.68849999976	308167.74649999966	320108.5565000004	78592.79249999997	54942.70999999996	66243.17499999999	10988.54199999999	10988.54199999999	10988.54199999999
6'-O-Feruloyl-D-sucrose	6'-O-Feruloyl-D-sucrose	4229.4454000000105	4229.4454000000105	4229.4454000000105	4229.4454000000105	4229.4454000000105	4229.4454000000105	42723.4745000001	31779.767500000118	35998.12300000003	99471.87400000011	113056.0135	91555.9470000001	4229.4454000000105	4229.4454000000105	4229.4454000000105
Echinacoside	Echinacoside	21304.210000000025	34118.507500000014	31466.175999999952	68118.65449999983	44112.41800000011	28924.282999999945	407.53700000000083	407.53700000000083	407.53700000000083	407.53700000000083	407.53700000000083	407.53700000000083	8056.142500000027	15781.474500000028	2037.6850000000045
2-Beta-Glucopyranosyloxy-3-Hydroxybenzyl Alcohol	PP24	57056.257500000094	39521.011499999986	45746.00849999992	98515.1465	76027.21149999986	66800.68499999995	4325.638900000002	4325.638900000002	4325.638900000002	29528.502499999977	33645.85700000003	44877.76649999999	41913.48900000005	21628.19450000001	51939.43349999997
3-O-Feruloyl Aminogalactitol	3-O-Feruloyl Aminogalactitol	2336812.9595000027	1306788.0410000002	1671758.858000003	820843.8285000004	913742.2750000013	1842003.3130000003	193024.55849999946	343689.2194999997	192163.51099999945	328507.69249999954	626460.5680000002	439255.0525000007	472893.36399999954	357906.2279999996	934060.9325000008
Isochlorogenic acid C*	Isochlorogenic acid C*	30595.359000000015	27030.996000000083	27390.582499999946	29489.187499999953	28301.47900000005	29555.344999999987	2097.3189999999977	2097.3189999999977	2097.3189999999977	10486.594999999988	21321.669499999967	14753.000000000016	19889.157499999943	12467.571999999906	11995.663999999962
6-O-Caffeoyl-D-glucose*	6-O-Caffeoyl-D-glucose*	3356607.883499993	3137949.546500005	4036352.9080000096	4178506.9540000083	4336980.694500004	4552991.242999997	1277310.3229999929	841362.901500001	1047661.629500002	1714427.9424999962	1937339.1780000029	2397922.3069999963	2286802.883500005	2035036.687499994	2474705.8050000058
(2R,3R,4S,5S,6R)-2-[3-(2,4-dihydroxyphenyl)propoxy]-6-(hydroxymethyl)oxane-3,4,5-triol	PP25	71888.10900000005	76145.45900000009	66576.20249999984	122331.11349999967	101047.17150000004	115876.9079999997	883744.3150000039	725671.8570000033	694431.3375000006	2838967.3325000037	2672049.361	1985326.8165000016	52329.76649999993	68725.73649999991	55571.606499999856
Hydroxyferulic acid glucoside	Hydroxyferulic acid glucoside	304641.6575000005	275205.4049999996	352513.611500001	540088.3215000008	721895.6105000017	550758.1180000013	150111.12049999973	78355.06350000009	108236.47100000038	419880.77500000026	344718.43400000024	481248.101499999	338817.59699999914	293747.89600000024	335763.3625000007
6-Pentadecylsalicylic acid	6-Pentadecylsalicylic acid	22071.01149999972	23228.97500000014	30102.127999999615	28501.437500000087	42508.2485	41604.1154999993	106170.21549999792	100371.65100000318	144031.12499999988	59324.76850000171	46688.157000000916	71064.30500000024	21109.61850000031	17893.942000000006	23019.9610000004
G(8-O-4)Fa Sulfate	G(8-O-4)Fa Sulfate	10826218.507500073	11233556.43299998	12770497.53450008	10688651.931499973	12306989.217999952	11116490.130500063	12031.944000000027	12031.944000000027	12031.944000000027	60159.72000000015	86780.33949999997	77018.93400000039	7497854.437000004	5470077.170999962	5908721.682499941
Salidroside	Salidroside	1015893.1380000007	1084325.688500007	1250912.0569999958	1249286.2435000013	1208197.777000002	1273947.143999996	6185153.923000009	5132344.636999987	5701371.468499979	6175002.45950001	5880189.816000006	6320753.762500007	707009.2055000014	642893.6794999982	724457.7394999996
1-O-Caffeoyl-β-D-glucose*	1-O-Caffeoyl-β-D-glucose*	3534408.283999992	2460706.5350000043	4108493.3100000094	3486557.9100000067	4758203.446500005	3783621.916499997	1151465.795499993	844310.5470000011	1168466.031000002	1952573.5879999963	2399817.026500004	2464744.183999996	2289509.632000005	2040176.700999994	2416719.790000006
1-O-Gentisoyl-β-D-glucoside*	1-O-Gentisoyl-β-D-glucoside*	861106.9570000006	885509.3284999997	1185256.2519999992	1060270.647500001	1022958.5079999999	1021941.7480000013	271558.88399999996	326065.63700000034	342980.74500000017	726274.8760000003	739761.6869999992	760754.8489999996	553536.2725000002	592492.3940000001	621617.0479999997
Methyl-[8]-gingerol	Methyl-[8]-gingerol	832995.3169999993	955325.2135000004	970565.6575000022	985732.5054999808	938181.497500008	964557.7120000038	379224.23500000226	292089.4939999997	347799.86450000224	194216.43700000388	297002.044500003	221341.78199999942	600555.3184999963	550297.1750000053	587105.1670000036
(2Z)-2-hydroxy-3-(4-hydroxyphenyl)prop-2-enoic acid	PP26	6986763.7735000085	7846798.2779999925	9933627.004500028	9320627.951500012	9070836.73100002	9608964.17050002	2854919.256499993	2464711.0750000067	2793715.4455000097	6463547.689000006	6517086.406500008	6730785.212999985	5583989.183499986	5505706.525500005	5845726.725500013
Feruloyl syringic acid	Feruloyl syringic acid	35190.54459999998	35190.54459999998	35190.54459999998	776199.7054999998	686534.7209999999	432026.7275000003	175952.72299999988	246788.77449999985	192683.698	971033.591999999	1001155.164500003	1226804.9770000002	345744.7625000006	392669.1920000006	413438.3559999999
1-O-rhamnose-3-O-Caffeoyl Quinic Acid	1-O-rhamnose-3-O-Caffeoyl Quinic Acid	59791.77550000005	40779.12999999993	31199.562500000062	31147.12750000004	38247.104000000065	25543.64500000004	404077.52200000075	490487.2285000005	531265.9714999989	150935.30900000007	182304.37999999983	154593.89449999994	19007.24350000005	28017.91899999998	15008.396999999968
2,6-dimethoxybenzene-1,4-diol 1-O-β-D-glucopyranoside	PP27	892139.0099999991	896486.5609999994	1030861.1310000024	1014433.315499996	1091298.5875	1011096.2320000016	26492.53650000003	35643.16699999997	31961.436000000118	5298.507300000006	5298.507300000006	5298.507300000006	699994.1059999991	721378.5780000009	703861.071
1-O-Caffeoyl-(6-O-glucosyl)-β-D-glucose	1-O-Caffeoyl-(6-O-glucosyl)-β-D-glucose	164485.42299999966	246575.4199999997	190434.56899999885	314111.8710000002	302797.7489999992	334507.8189999993	414083.44250000076	385242.9195000003	453929.91599999904	282294.8185	335142.391	309514.4749999996	254090.84849999857	244780.9790000002	166716.22600000002
1-O-Caffeoyl-(b-D-glucose 6-O-sulfate)	1-O-Caffeoyl-(b-D-glucose 6-O-sulfate)	451982.3115000003	556784.0615000003	573458.3150000006	584711.5735000003	538078.0985000011	488070.04599999904	55273.62130000006	55273.62130000006	55273.62130000006	55273.62130000006	55273.62130000006	55273.62130000006	401389.36450000026	420171.3410000006	307252.1665000016
1-O-Sinapoyl-beta-D-glucose	1-O-Sinapoyl-beta-D-glucose	2709681.262000002	2961112.2800000017	3862866.2805	2876020.514000002	4143831.7519999817	3355409.2865000027	224919.33850000027	216069.45100000003	179547.25649999958	681696.9230000001	718029.9409999981	897485.6100000006	2637987.336000012	2315067.865000001	2461805.518000004
6-O-Feruloyl-glucose	6-O-Feruloyl-glucose	355609.3965000005	269274.74649999983	651434.9005000014	367979.5445000001	211482.05950000024	423902.8795000001	139811.41949999993	116470.05799999995	173163.56099999987	197532.30149999988	133622.98400000008	214720.99350000024	226748.41799999983	177114.01199999993	316180.09950000024
Protocatechuic acid 4-O-(6''-O-Galloy)Glucoside	PP28	46898.72199999993	40685.846999999936	64051.22449999996	33959.18200000005	50419.94300000003	34929.70800000019	4223.812899999995	4223.812899999995	4223.812899999995	22202.95300000003	21119.064499999982	27737.00250000004	27449.647499999995	25902.641	36907.16149999999
2,3-dihydroxycinnamic acid	2,3-dihydroxycinnamic acid	4813565.979499981	5680388.951499981	5488219.057999983	8461114.567499977	7762481.608999998	6345844.782000001	2504357.9645000068	1392385.6049999956	2185744.7575000064	6243989.211999997	6595990.332999991	4751044.5234999815	5219173.881000004	7123318.922999997	4921120.531499998
4-Hydroxybenzoic acid glucosyl xyloside	4-Hydroxybenzoic acid glucosyl xyloside	40252.590000000084	32384.93499999992	47072.797000000144	40114.18900000005	24555.97400000004	40953.65700000009	4752.297999999995	4752.297999999995	4752.297999999995	71323.95900000006	67365.80449999997	101581.95649999981	28912.157499999932	24916.45100000005	29472.101000000053
methyl 3-hydroxy-5-methoxy-4-{[3,4,5-trihydroxy-6-(hydroxymethyl)oxan-2-yl]oxy}benzoate*	PP29	2292925.716000001	2459658.1419999967	2372723.3929999904	3155546.444499995	2971181.7270000065	2983087.28199999	393873.8919999995	405869.97700000147	419013.97649999923	268529.16150000034	385651.0464999983	300610.446	2448436.044500005	2595776.9845000007	2179184.671500003
Glucosyringic acid*	Glucosyringic acid*	2538265.8510000003	2482476.936999993	2687174.723499986	3220908.2115000067	3186732.356999995	3131572.069999983	379896.92599999945	443611.2885000013	424574.55450000026	293412.2995	332749.5864999989	300059.68750000064	2708561.9425000087	2535419.5479999976	2339690.923500005
1,5-O-dicaffeoyl-3-O-dimethylmalyl-quinic acid	PP30	21575.772999999852	28974.881499999887	11849.333999999952	21008.541000000056	16313.92750000008	29027.1539999998	414096.07950000453	403269.16250000056	397186.06849999813	122945.67899999973	70231.10100000017	75002.73699999947	14686.110000000052	22211.78000000001	15889.198000000006
2-Hydroxy-5-methylbenzoyl-1-O-glucose	2-Hydroxy-5-methylbenzoyl-1-O-glucose	13124.04150000002	37907.525000000154	18937.41200000002	44171.95399999999	72027.54750000004	48591.16199999997	673145.3105000004	599917.9810000022	858478.3619999981	1141292.8295000005	1085291.0124999962	1261916.4424999976	49258.20799999996	58071.370500000085	24271.86000000004
Isochlorogenic acid b	Isochlorogenic acid b	37080.34500000008	27709.617000000093	35256.67999999998	17412.565499999982	27406.079500000083	14844.5469999999	2538.5172000000025	2538.5172000000025	2538.5172000000025	2538.5172000000025	2538.5172000000025	2538.5172000000025	12692.586000000012	21036.15250000008	15423.93450000002
4-O-beta-D-Glucosyl-sinapate	4-O-beta-D-Glucosyl-sinapate	2718371.387500002	2036545.5610000016	3109802.3039999995	2464491.3570000017	2978443.8624999886	2521720.998000001	233633.96750000003	237043.26500000016	195545.94299999988	715352.4159999993	797145.6769999996	750198.6565000002	2345440.610500011	2094132.3144999992	2218918.535500004
3-Methoxy-4-hydroxymandelate	3-Methoxy-4-hydroxymandelate	97758.15500000012	105869.69150000012	120207.1275000004	204353.9165	199978.2099999997	148749.87850000017	46440.40249999994	41142.637999999875	37718.95500000009	7543.791000000017	7543.791000000017	7543.791000000017	167040.80850000025	175359.1044999995	156010.63949999967
Ethylparaben	Ethylparaben	41783.65349999973	31704.924999999886	51578.79800000047	57276.58699999979	71374.96949999932	90663.38950000008	100794.2360000002	85235.58999999928	68437.1825000001	76412.49250000018	107748.03949999972	87843.5905	52978.967999999746	69627.57550000024	75932.46200000019
3-[4-(Beta-D-Glucopyranosyloxy)Phenyl]Propionic Acid*	PP31	388293.81749999983	397368.9525	497667.73900000093	621600.4415000003	720157.7205000002	662175.4025000007	2715862.214000004	3791032.774500005	3740359.674000009	1267543.0165000004	1186029.4179999977	1199569.1609999985	629077.0970000001	692950.516500002	600574.5610000007
Dihydrocoumaroyl Hexoside*	Dihydrocoumaroyl Hexoside*	352409.7979999999	436259.862	556051.1595000009	633155.3035000004	702765.4135	582563.1135000007	3013455.668500004	4208176.9035000065	3806773.8140000086	1146978.7615000005	1209026.9754999978	1250186.8059999982	622294.3379999998	685844.1675000021	578980.1960000007
Mucic acid-1,4-lactone-2-O-gallate	Mucic acid-1,4-lactone-2-O-gallate	268591.3110000001	291533.3850000004	274879.8115000002	218588.39550000016	190536.9155	182739.80450000011	617044.1854999998	567381.0695000001	604917.7010000005	422840.29400000046	412493.4080000004	412435.8565000002	243895.71899999995	200182.143	170321.20950000026
3-Prenyl-4-O-glucosyloxy-4-hydroxybenzoic acid	PP32	779315.2400000005	795629.5105000021	958576.5164999969	762517.168499997	1093377.6495000024	740683.7900000011	64231.550900000046	64231.550900000046	64231.550900000046	332178.94799999904	324840.2334999993	321157.75450000033	1001698.232999997	947595.9154999931	936068.7759999969
2-O-Galloyl-D-glucose	2-O-Galloyl-D-glucose	503462.83649999904	508524.7384999997	574193.2469999982	681671.5819999989	588161.9845000008	603489.4574999993	182928.6570000006	153569.19149999984	172329.0299999995	232228.7815	249949.58499999944	182611.58749999962	771490.1645000018	732470.2029999981	762773.2074999977
Furo(2,3-f)-1,3-bewnzodioxole	Furo(2,3-f)-1,3-bewnzodioxole	248279.46399999983	289244.1319999997	217701.28250000058	464407.4749999992	504213.1035000008	282222.94249999954	122155.076	106082.86999999997	70851.71449999996	205090.6710000001	115447.43799999992	192073.5420000002	681691.1244999979	657004.801500001	416200.9829999996
4-O-(3'-O-alpha-D-Glucopyranosyl)caffeoylquinic acid	PP33	67652.38150000005	60123.577500000305	49842.961999999905	15355.547999999937	63539.60549999997	50808.06550000008	3071.109599999987	3071.109599999987	3071.109599999987	3071.109599999987	3071.109599999987	3071.109599999987	64628.84549999973	47654.95200000008	71236.19649999973
1'-O-Galactoyl p-Coumaric acid*	1'-O-Galactoyl p-Coumaric acid*	39842.23950000008	55648.20850000014	55626.26600000028	46278.7895	15292.570500000094	31757.86400000003	185430.08449999988	158591.51549999972	249375.12450000012	44987.914499999904	46084.59600000002	23811.65349999996	47487.209000000075	40140.061499999814	47854.904999999904
decaffeoylverbascoside	decaffeoylverbascoside	269148.5314999997	243939.9944999989	310130.83650000114	197998.21600000001	230385.82599999988	206293.95699999985	45557.96299999999	37130.577000000085	39918.938999999984	87022.26899999991	84814.65650000004	82199.51249999997	342835.3634999993	295873.6955000001	314877.8824999995
Acropyrone	Acropyrone	1087420.9274999956	673029.0014999976	1104275.3024999956	417840.443499999	796625.9635000002	1282385.606	228995.66100000002	245669.96899999952	138685.01200000002	363406.77349999966	196185.53499999977	420285.2199999982	1344832.147500001	1112317.4739999995	1450147.354499999
Sinapoyl malate	Sinapoyl malate	1309743.7625000014	1131532.0329999984	2017679.8200000047	529289.3540000004	712883.7024999997	1417275.7835000004	2937500.899999993	6434041.647499989	3713701.9809999913	3488808.7570000025	3124791.694000002	4403735.175000009	1461946.3659999988	1335810.0734999964	1898569.2505000015
2-(Hydroxymethyl)Phenyl 2-O-Beta-D-Glucopyranosyl-Beta-D-Glucopyranoside	PP34	11546.641000000036	6875.039500000003	11342.117499999988	29519.685499999967	40687.87149999998	35849.25200000002	31722.178499999965	42998.27449999998	45973.77099999994	66593.26299999992	39217.89400000005	43862.58200000002	74943.43650000003	59316.90500000003	60625.29299999996
Methyl 3-O-Methyl Gallate	Methyl 3-O-Methyl Gallate	54057.2080000001	52424.602500000095	62521.59599999998	67286.52800000006	94338.92000000023	62523.34099999997	8268.676499999994	8268.676499999994	8268.676499999994	8268.676499999994	8268.676499999994	8268.676499999994	146655.85350000006	116487.59050000027	169529.38100000005
Delphinidin-3-O-arabinoside	Delphinidin-3-O-arabinoside	572783.4125000002	626789.0580000003	450506.99700000096	377426.49450000026	364450.3694999999	269085.60300000064	130856.70700000036	226672.75200000047	137019.70150000002	77242.55750000005	176295.1209999997	152165.59949999998	128242.004	93974.69450000011	148013.52399999983
6,8-Di-C-glucopyranosylnaringenin	6,8-Di-C-glucopyranosylnaringenin	74625.62449999999	64216.14899999996	56910.56949999988	149125.43099999966	112741.712	134132.702	280356.29399999994	261390.17449999964	306910.4045000003	166327.01999999993	266793.04199999955	202794.19650000005	271030.8205000001	235229.053	195123.5074999997
Gossypetin 8-O-glucoside	Gossypetin 8-O-glucoside	26479.019500000024	22980.822999999968	13580.656500000005	57307.941999999864	35615.909000000014	51407.73599999991	123588.04799999992	110199.23100000019	99537.95699999991	133162.28000000038	87302.98849999988	118093.63850000012	2284.957500000003	7693.933499999997	12144.888499999992
6-Hydroxyluteolin 5-glucoside*	6-Hydroxyluteolin 5-glucoside*	1736572.3520000014	1943098.8539999991	1795265.6539999982	3605910.057999985	4295765.677500003	5112733.604999992	11205783.257999992	11264896.549000015	10485922.739499977	12161928.920500033	11887295.793499978	10786133.210500013	902316.1915000038	907371.9519999992	982229.8449999995
Hesperetin-5-O-glucoside	Hesperetin-5-O-glucoside	1958168.959	1543587.7759999982	1920472.742499999	3488095.889499987	4304964.404999998	3753929.805999996	11147287.453499993	9030094.793500023	9249137.334000004	9639367.78100003	10611519.252499985	12484141.383500015	626031.2005000025	697114.4064999991	725034.8194999999
Cyanidin 3-O-rutinoside	Cyanidin 3-O-rutinoside	5265.772800000006	5265.772800000006	5265.772800000006	43231.903499999935	59432.910500000085	46050.19149999987	109795.58249999992	143639.46350000007	135495.7694999998	33122.175999999934	26328.86400000003	53479.63349999998	5265.772800000006	5265.772800000006	5265.772800000006
Kaempferol-3-O-(6''-O-acetyl)glucoside	Kaempferol-3-O-(6''-O-acetyl)glucoside	16012.164000000017	13827.39249999999	17671.04199999995	20876.777000000042	25485.274999999987	24660.04700000001	72514.01050000008	63674.759000000304	51327.22499999966	28254.61550000013	39843.15549999963	58323.43299999965	2765.478499999999	2765.478499999999	2765.478499999999
Quercetin-4'-O-glucoside (Spiraeoside)*	Quercetin-4'-O-glucoside (Spiraeoside)*	1324784.0250000027	1610223.1599999997	1473093.4354999976	3964932.276999983	3361955.3405000083	3849101.5859999927	10779994.12299999	11056530.935500003	9208602.390499964	11675793.823500028	12176909.973999975	10622308.741000008	734904.391000003	829435.7014999999	714614.1739999999
Luteolin-6-C-(2''-glucuronyl)glucoside	Luteolin-6-C-(2''-glucuronyl)glucoside	76073.25749999982	67988.49799999982	67017.73649999981	6708.634799999993	6708.634799999993	6708.634799999993	6708.634799999993	6708.634799999993	6708.634799999993	6708.634799999993	6708.634799999993	6708.634799999993	145322.32050000006	163850.43349999996	135270.3704999999
6-prenylapigenin	6-prenylapigenin	36500.13299999983	38849.60699999998	30351.066000000264	3044.7706000000103	3044.7706000000103	3044.7706000000103	3044.7706000000103	3044.7706000000103	3044.7706000000103	3044.7706000000103	3044.7706000000103	3044.7706000000103	3044.7706000000103	3044.7706000000103	3044.7706000000103
Nepetin-8-C-glucoside	Nepetin-8-C-glucoside	27679.64799999999	86975.38199999991	35152.02899999996	29646.565500000015	54283.50349999995	767.1000000000022	767.1000000000022	767.1000000000022	767.1000000000022	6376.02899999999	45682.49450000003	45367.98799999999	3835.5000000000105	48659.40950000008	17907.864999999987
Petunidin-3-O-(6''-O-p-coumaroyl)rhamnoside-5-O-glucoside*	PP35	3767.598199999993	3767.598199999993	3767.598199999993	205229.3980000001	87990.67299999979	74916.25150000027	54525.30649999988	25837.85850000001	18837.990999999973	19080.83750000001	31746.48699999992	30901.86899999998	3767.598199999993	3767.598199999993	3767.598199999993
Isorhamnetin-3-O-rutinoside; Narcissoside; Narcissin*	PP36	406845.6070000017	571530.0800000003	389042.07900000014	669891.9764999978	667759.7875000028	307665.6274999985	255979.60100000058	155832.85399999993	220689.9180000008	610795.9635000003	787151.3675000005	1099020.9595000036	199723.9954999997	271625.4685	193289.34849999985
Vitexin 2''-O-beta-L-rhamnoside	Vitexin 2''-O-beta-L-rhamnoside	136709.65249999994	184159.82800000004	210401.5639999997	148143.90900000016	255851.8445	129766.07599999972	95136.00850000008	96801.24349999998	66026.39050000001	66969.9110000002	94680.98199999996	55420.850999999995	97479.12400000026	72448.1609999998	108629.26449999963
Lupinifolin	Lupinifolin	234841.9315000014	331464.6200000005	200960.30349999922	208771.01900000047	146296.94750000007	210303.6869999999	99195.20199999973	102362.94800000002	87271.68349999933	597718.4900000042	495059.6539999974	534006.5295000003	63062.644500000046	54821.54500000019	54651.90550000037
Medicarpinglucoside	Medicarpinglucoside	16622.215299999876	16622.215299999876	16622.215299999876	227282.84000000212	185988.84100000007	211059.7225	119907.68700000038	130751.9524999996	83111.07649999937	196040.69150000016	149670.25799999965	173927.4125000012	134433.3065	119939.03600000015	108861.45600000012
Naringenin 7-O-beta-D-glucoside	Naringenin 7-O-beta-D-glucoside	61732.56799999999	64975.20599999992	72765.49050000032	204753.3355000009	247129.39	257409.88600000012	178653.82499999914	124254.57750000039	118952.11549999984	62529.76700000001	79428.57749999978	73980.87499999983	74831.23350000025	78619.13450000032	92585.70050000063
Pterosupin	Pterosupin	175529.19400000054	161800.82599999986	219986.1994999988	731304.5320000028	1105103.8269999924	1057010.4095000038	843629.8480000001	421781.4814999983	530610.4949999974	321567.58050000126	324452.8485000006	381573.8999999993	708426.9129999984	862536.6920000028	893839.0854999998
Isorhamnetin 3-O-glucoside*	Isorhamnetin 3-O-glucoside*	297409.9149999993	360238.24299999967	380087.4944999997	1391253.627499997	1151072.880000001	734844.3429999992	823798.617500002	617013.0769999996	669521.966	967018.972000002	1097707.9470000037	1045918.877499998	234578.98699999988	198633.8265	157050.18050000007
Taxifolin	Taxifolin	48252.54099999997	59130.73499999995	62208.65600000003	36255.12650000001	45014.331499999906	41550.277999999955	18458.43950000005	33768.05999999987	27112.52900000001	2278.7501000000034	2278.7501000000034	2278.7501000000034	11393.750500000016	17236.38549999995	27119.707000000013
4-C-Glucose-1,3,6-trihydroxy-7-methoxyxanthone	PP37	49123.61100000015	40031.29399999996	51257.68049999975	171975.79350000055	251235.62799999825	212577.68700000067	171991.52749999994	142313.65999999965	101495.85849999977	90255.33500000038	106572.17900000012	54594.234499999904	150554.70949999974	182165.02550000022	169339.55299999993
Phloretin-2'-O-(6''-O-xylosyl)glucoside	Phloretin-2'-O-(6''-O-xylosyl)glucoside	3836.8799000000104	3836.8799000000104	3836.8799000000104	33047.897000000085	27876.50699999988	34151.56700000002	19184.39950000005	23988.119999999857	19755.671499999942	132408.30700000026	117280.32950000025	116272.49999999988	3836.8799000000104	3836.8799000000104	3836.8799000000104
Isocoreopsin*	Isocoreopsin*	36608.19750000024	35749.7065	44707.117500000284	118594.42399999955	136135.44649999926	119065.72450000088	81629.7420000005	85781.49649999982	84437.83199999969	52549.762499999735	75054.0380000001	72184.66350000032	50656.669999999904	39963.6574999998	23052.74749999983
(-)-Epiafzelechin	(-)-Epiafzelechin	9562.1221	9562.1221	9562.1221	99043.38599999994	102201.52100000024	58380.94350000014	63262.425499999765	47810.6105	63874.72949999994	89802.94099999961	94720.9165	94833.20549999988	74532.65600000008	96833.35249999988	65065.209999999875
4-Hydroxyderricin	4-Hydroxyderricin	26492.140999999738	17601.842000000295	39463.816500000285	115711.92400000262	146765.16750000007	117175.69249999848	71151.34800000039	85446.34300000008	106087.33949999869	165157.45149999933	160608.89149999927	192687.1539999989	3520.3684000000594	3520.3684000000594	3520.3684000000594
Naringenin-4'-O-glucoside*	Naringenin-4'-O-glucoside*	39329.68550000022	54613.77599999985	21109.651500000276	102145.28799999956	144457.6044999992	147146.2835000007	108651.53900000047	95679.34549999976	93155.88149999971	153069.84049999976	52703.06099999992	72407.63350000035	29236.47000000008	37336.16199999985	26497.26599999973
Eriodictyol-7-O-glucoside	Eriodictyol-7-O-glucoside	14102.09589999995	14102.09589999995	14102.09589999995	280514.9179999993	255058.07900000035	70510.47949999974	151490.86350000036	125291.10499999925	203265.02100000012	222323.84849999985	159073.55300000074	167582.34749999965	187904.3965	203768.10199999998	135779.55650000006
Vitexin	Vitexin	2688.6842000000115	2688.6842000000115	2688.6842000000115	20790.081500000124	34590.44749999994	25040.26200000008	30968.826000000034	18821.325	18759.174999999963	2688.6842000000115	2688.6842000000115	2688.6842000000115	13443.421000000057	17747.99999999992	26798.79100000001
Plantaginin	Plantaginin	968363.1970000031	1119671.9280000029	1186853.1139999991	2281929.616000007	2062885.8384999991	2023053.326499995	1947980.444500003	2748714.482499991	2384263.1045000018	5950513.827999999	5803665.951500008	5380904.373499999	124280.6445	91593.9560000006	74258.91450000029
1,3,6,8-tetrahydroxy-2,5-dimethoxyxanthen-9-one	PP38	2446.400000000006	2446.400000000006	2446.400000000006	12730.379499999937	15796.490500000022	12748.827999999969	16289.040500000006	16352.315000000042	21906.396999999968	2446.400000000006	2446.400000000006	2446.400000000006	28585.739500000003	41878.8190000001	28512.728000000054
6-Hydroxykaempferol-7-O-glucoside*	6-Hydroxykaempferol-7-O-glucoside*	2201038.9194999943	1799122.3274999962	2394187.4265	5079297.982499981	11187032.94150004	4760146.977000011	9940974.756000027	10340671.120499998	10056225.390000012	11683151.562500006	13092067.99500001	17144613.116999995	774918.8135000006	1212741.3555	1122120.1674999995
Cyanidin 3-O-dioxalylglucoside	Cyanidin 3-O-dioxalylglucoside	2750806.918500001	2460072.581999999	3151874.028500008	4523017.954499996	7424334.3560000025	6670247.024	11567321.368999995	7053046.978000018	8438745.538999999	19017915.224	27068339.40949996	21351947.30349999	9455612.457500033	9062188.59600002	6993809.95199999
6-Hydroxyluteolin 6-glucoside*	6-Hydroxyluteolin 6-glucoside*	478283.4874999986	761537.8859999998	1067189.9179999966	2182138.3039999995	14559198.563499983	1803810.9815000044	10860996.957500007	8306957.857499999	8337283.551500007	10599841.965000007	10109024.983999996	10559916.367999997	763250.8060000004	428062.91450000025	1351903.9449999998
Lancerin	Lancerin	106383.00650000003	105501.48249999995	150264.55800000005	136204.40250000005	153550.4980000004	153412.05199999994	250050.91649999985	321407.5545000007	228406.05250000022	71030.8900000001	54029.229999999974	60038.24150000005	152028.38650000026	146986.70000000024	159884.87449999992
Myricetindiglucoside	Myricetindiglucoside	27538.235000000026	40791.05200000007	40250.243999999875	45558.95649999994	57751.613000000114	42343.27149999993	93329.21500000026	84700.20699999988	95493.37349999967	259645.4469999998	305974.69600000064	338730.91099999944	5507.6470000000045	5507.6470000000045	5507.6470000000045
Quercetin-5-O-β-D-glucoside*	Quercetin-5-O-β-D-glucoside*	1688166.9499999955	1566180.6539999961	1597493.4309999999	3045356.5049999882	7258617.444500025	3847554.165500009	7315885.535000019	12958569.138499996	8912109.431500008	10205478.592500003	12059920.57000001	16937519.475999996	719358.8155000006	1395757.5884999998	1017557.9024999995
2-(3,4-dihydroxyphenyl)-6,7-dihydroxy-4H-chromen-4-one	PP39	15489066.054000005	13222329.517500015	20628182.055	1398090.1180000012	2052854.2879999955	2820614.3489999967	3734214.492000004	5914740.6134999925	3958123.276500003	1089066.2744999996	1319586.342499999	2251869.8624999984	3087087.541999995	4861008.018999998	5703619.022500007
Hesperetin-8-C-glucoside-3'-O-glucoside	Hesperetin-8-C-glucoside-3'-O-glucoside	5369.042599999971	5369.042599999971	5369.042599999971	78322.8934999999	122960.09749999984	26845.212999999854	175257.3535000002	147877.18550000028	205077.89999999962	1454581.4725000018	1944994.1305000028	1224045.221499997	5369.042599999971	5369.042599999971	5369.042599999971
4',5,7-Trihydroxy-6-methoxyisoflavone7-O-β-D-xylopyranosyl-(1→6)-β-D-glucopyranoside	PP40	8367.770600000007	8367.770600000007	8367.770600000007	54035.13400000002	41838.85300000004	93742.91800000027	156867.11099999983	529532.7099999997	150812.87499999988	227048.1349999997	82188.28949999982	165568.93299999993	8367.770600000007	8367.770600000007	8367.770600000007

## Sheet: Table S4
Supplementary Table S4. Transcriptomic dataset from five kiwifruit varieties. The table lists gene expression levels (FPKM and read counts) in biological triplicates, results of differential expression analysis (log₂FC, p-value, adjusted p-value) for pairwise variety comparisons, and comprehensive functional annotations (KEGG, GO, Pfam, TF family, etc.).
Gene ID	LC1_fpkm	LC2_fpkm	LC3_fpkm	DY1_fpkm	DY2_fpkm	DY3_fpkm	GC1_fpkm	GC2_fpkm	GC3_fpkm	SG1_fpkm	SG2_fpkm	SG3_fpkm	WL1_fpkm	WL2_fpkm	WL3_fpkm	LC1_count	LC2_count	LC3_count	DY1_count	DY2_count	DY3_count	GC1_count	GC2_count	GC3_count	SG1_count	SG2_count	SG3_count	WL1_count	WL2_count	WL3_count	DY_vs_SG_log2FoldChange	DY_vs_SG_pvalue	DY_vs_SG_padj	DY_vs_SG_regulated	DY_vs_WL_log2FoldChange	DY_vs_WL_pvalue	DY_vs_WL_padj	DY_vs_WL_regulated	DY_vs_GC_log2FoldChange	DY_vs_GC_pvalue	DY_vs_GC_padj	DY_vs_GC_regulated	LC_vs_WL_log2FoldChange	LC_vs_WL_pvalue	LC_vs_WL_padj	LC_vs_WL_regulated	GC_vs_SG_log2FoldChange	GC_vs_SG_pvalue	GC_vs_SG_padj
Cluster-20659.1	0	0	0	0	0	0	5.49	2.94	2.45	4.52	3.13	3.89	4.1	3.65	5.64	0	0	0	0	0	0	43	37	29	58	32	41	38	43	44	-7.46731	6.52529e-09	1.14121e-08	down	-7.73127	1.73774e-09	3.33108e-09	down	-7.51636	1.05716e-08	1.81886e-08	down	-7.62712	2.1558e-09	4.03004e-09	down	0.0420747	0.897773	0.91809
Cluster-24022.3	0	0	0	0	0	0	0.81	1.17	1.13	0.75	0.4	0.35	1.05	0.59	0.55	0	0	0	0	0	0	25	41	38	25	10	10	32	19	14	NA	NA	NA	NA	NA	NA	NA	NA	-7.43033	1.54416e-08	2.60589e-08	down	NA	NA	NA	NA	1.51597	0.000650376	0.00122966
Cluster-24022.8	5.67	6.11	4.58	2.83	2.92	2.17	0	0	0	0	0	0	0	0	0	56	53	45	27	38	22	0	0	0	0	0	0	0	0	0	7.67532	3.58646e-09	6.4499e-09	up	7.37447	2.4877e-08	4.20309e-08	up	7.39261	2.10821e-08	3.5059e-08	up	8.3279	2.49031e-11	5.74528e-11	up	NA	NA	NA
Cluster-25598.2	0	0	2.03	0.52	0.94	0.28	2.08	1.2	0.08	8.22	11.76	10.89	5.65	9.57	8.27	0	0	14	3	9	2	16	10	0	70	79	77	42	79	55	-3.67143	5.69133e-11	1.23591e-10	down	-3.59514	7.63759e-09	1.36601e-08	down	NA	NA	NA	NA	-3.45555	0.00715069	0.00829913	down	-2.83053	1.35458e-05	3.07396e-05
Cluster-25598.3	42.33	46.65	41.64	14.03	14.97	10.6	0	0	0	0	0	0	0	0	0	500	485	485	162	236	130	0	0	0	0	0	0	0	0	0	10.2727	2.00295e-17	8.31624e-17	up	9.97192	2.16931e-16	8.41157e-16	up	9.98997	1.82856e-16	7.09394e-16	up	11.5822	1.5524e-22	1.07286e-21	up	NA	NA	NA
Cluster-25598.4	0.21	0.51	0	0.49	0.43	0.16	0.23	0.57	0.79	25.04	19.32	25.75	12.65	12.3	11.77	2	5	0	6	7	2	3	9	12	392	238	337	174	187	144	-5.61087	4.33141e-37	5.51129e-36	down	-4.98368	1.32176e-29	1.27559e-28	down	NA	NA	NA	NA	-5.96024	1.6586e-23	1.23566e-22	down	-5.03986	1.35978e-46	2.96888e-45
Cluster-25598.6	0	0	0	0	0	0	1.2	2.43	3.1	6.31	5.68	6	9.4	10.21	10.5	0	0	0	0	0	0	15	35	42	87	62	69	115	137	114	-8.2146	2.81507e-11	6.31489e-11	down	-9.27123	2.04029e-14	6.51177e-14	down	-7.2456	2.7137e-07	4.01025e-07	down	-9.16708	3.41311e-14	1.06528e-13	down	-0.966037	0.00558463	0.00934371
Cluster-27953.8	5.8	6.42	6.05	8.33	8.89	5.3	79.12	75.27	79.86	38.48	39.86	39.43	29.16	31.92	32.6	202	174	183	213	331	177	2634	2750	2842	1351	1182	1207	930	1125	956	-2.00443	1.07826e-41	1.56891e-40	down	-1.99189	8.61095e-35	1.01528e-33	down	-3.42533	1.14175e-140	7.5572e-139	down	-2.22603	1.97444e-84	7.3416e-83	down	1.42089	2.96236e-138	2.13736e-136
Cluster-27953.9	7.79	10.58	10.7	18.99	17.74	20.74	19.99	24.28	21.81	6.79	6.83	7.68	9.18	10.42	7.69	96	115	131	232	294	268	268	372	312	99	78	93	118	147	88	1.95559	2.7679e-30	2.76559e-29	up	1.27867	9.64813e-12	2.34231e-11	up	-0.143981	0.351925	0.368558	false	0.177584	0.461583	0.478087	false	2.09878	5.202e-41	9.91122e-40
Cluster-31521.0	0	0	0	0	0	0	0.62	0.08	0.17	2.91	3.18	3.58	0.09	0.33	0	0	0	0	0	0	0	7	1	2	36	31	37	1	4	0	-7.15899	3.39369e-08	5.50491e-08	down	NA	NA	NA	NA	NA	NA	NA	NA	NA	NA	NA	NA	-3.0795	2.49448e-06	6.08295e-06
Cluster-33375.1	0	0.13	0	0.08	0.6	0.07	0	0.4	0.6	0.51	0.51	0.28	0.46	0.58	0.37	0	7	0	4	49	4	0	29	42	36	28	16	29	40	20	-0.259721	0.790174	0.799261	false	-0.704366	0.467104	0.484192	false	-0.36272	0.810741	0.820237	false	-3.37279	0.0063481	0.0073872	down	0.0870062	0.926467	0.941533
Cluster-33375.4	0.71	0.51	0.75	0.49	0.15	0.41	0.18	0	0	0	0	0	0	0	0	42	26	43	28	12	25	11	0	0	0	0	0	0	0	0	7.34255	4.09913e-07	6.05021e-07	up	7.04247	2.14071e-06	2.99891e-06	up	2.6687	0.0913556	0.0997056	false	7.84343	1.10667e-09	2.13791e-09	up	NA	NA	NA
Cluster-33375.6	0.13	0	0.32	0.04	0.24	0.3	0.87	0.91	0.67	0.41	0.75	1.1	1.15	0.74	1.07	4	0	9	1	9	9	28	33	23	14	20	32	36	25	30	-1.47071	0.0823655	0.0898017	false	-2.21404	0.00238697	0.00285564	down	-2.06725	0.00417251	0.00491735	down	-2.64092	0.00245382	0.00291577	down	0.605719	0.183608	0.233142
Cluster-33375.7	0	0	0	0	0	0	1.8	0.97	0.97	0.96	0.83	1.44	1.04	0.96	0.88	0	0	0	0	0	0	55	33	32	31	21	40	30	30	23	-6.97907	2.48103e-07	3.73016e-07	down	-7.12681	7.70349e-08	1.23124e-07	down	-7.66526	1.04645e-08	1.80149e-08	down	-7.02257	8.67577e-08	1.35573e-07	down	0.683778	0.0930652	0.126321
Cluster-40273.1	31.9	28.73	56.2	19.53	21.3	15.32	25.62	14.93	10.98	4.92	10.52	14.04	6.54	9.59	14.31	335	306	335	158	218	156	201	167	209	90	73	96	103	140	90	1.42431	9.05018e-14	2.62185e-13	up	0.771384	4.38767e-05	5.69636e-05	false	-0.0213124	0.910259	0.915464	false	1.76478	1.6952e-29	1.79173e-28	up	1.44402	3.29532e-13	1.66636e-12
Cluster-42640.0	0.12	0	0	0	0	0.09	4.78	4.66	5.4	3.23	2.86	4.43	2.5	2.34	3.33	3	0	0	0	0	2	158	172	191	115	80	133	79	81	94	-6.95762	1.63949e-10	3.39373e-10	down	-6.90645	2.62415e-10	5.49486e-10	down	-7.91668	4.44757e-14	1.35714e-13	down	-6.22188	1.51896e-11	3.58227e-11	down	0.952666	2.47968e-06	6.04899e-06
Cluster-42640.1	0.2	0.2	0.17	0.03	0	0	0.83	0	0.66	1.21	1.43	0	0.65	1.28	0.22	5	4	4	0	0	0	24	0	20	38	35	0	18	39	5	-6.62293	0.00489224	0.0057101	down	NA	NA	NA	NA	NA	NA	NA	NA	NA	NA	NA	NA	-0.383389	0.8696	0.894737
Cluster-42640.2	8.23	18.39	31.51	48.47	11.31	13.69	45.37	48.73	43.92	15.49	29.87	32.36	41.22	26.3	61.87	168	160	210	67	130	91	346	378	364	369	296	340	353	409	328	-1.42725	1.90598e-14	5.91877e-14	down	-1.84407	3.45179e-24	2.49506e-23	down	-1.82797	2.16178e-24	1.58687e-23	down	-0.812185	5.54799e-08	8.85322e-08	false	0.399796	5.47589e-05	0.000116674
Cluster-42640.3	2.39	1.87	2.3	1.85	1.59	1.1	0.65	0.93	0.43	1.3	2.03	0.68	0.5	0.47	0.87	42	28	39	32	37	19	12	19	8	26	32	11	9	9	14	0.729221	0.190804	0.203255	false	1.52466	0.00565088	0.00662672	up	1.28184	0.0190121	0.0216323	up	1.94839	4.86358e-05	6.21714e-05	up	-0.555479	0.341244	0.40374
Cluster-42640.4	0.35	0.43	0.13	0.12	0.18	0.34	3.69	3.14	3.35	3.31	3.79	3.4	2.76	3.32	2.32	3	3	1	1	2	3	37	36	36	36	33	31	27	35	20	-3.6679	1.15247e-06	1.63504e-06	down	-3.66277	4.20233e-06	5.7691e-06	down	-4.07806	4.21654e-08	6.77936e-08	down	-3.32659	9.4215e-06	1.24827e-05	down	0.408859	0.182019	0.231358
Cluster-42640.6	4.56	4.49	3.08	2.5	3.96	2.89	0	0	0	0	0	0	0	0	0	103	89	68	55	120	67	0	0	0	0	0	0	0	0	0	9.12639	2.35218e-13	6.53888e-13	up	8.82509	2.07751e-12	5.39838e-12	up	8.84289	1.75564e-12	4.55886e-12	up	9.08204	1.76788e-13	5.10421e-13	up	NA	NA	NA
Cluster-43474.0	0	0	0	0	0.17	0	5.18	4.07	3.49	1.21	0.97	0.68	3.46	3.67	4.77	0	0	0	0	3	0	75	67	54	19	12	9	48	56	59	NA	NA	NA	NA	-5.72008	3.89273e-09	7.18373e-09	down	-5.96436	5.03802e-10	1.00627e-09	down	-8.01181	1.90271e-10	3.99024e-10	down	2.59592	3.08752e-12	1.41687e-11
Cluster-43474.1	3.42	3.7	4.51	9.52	8.79	8.01	0.01	0	0	0	0	0.18	0	0.04	0	47	44	60	126	159	113	0	0	0	0	0	3	0	0	0	7.44184	1.38839e-17	5.84812e-17	up	9.58025	2.36882e-15	8.30779e-15	up	9.59869	2.02181e-15	7.08805e-15	up	8.2962	3.46447e-11	7.86786e-11	up	NA	NA	NA
Cluster-43474.2	0	0	0	0.2	0	0	7.15	6.38	8.24	16.45	16.69	17.83	2.39	3.64	3.23	0	0	0	2	0	0	102	104	126	243	191	215	33	55	39	-7.94591	2.28668e-14	7.03986e-14	down	-5.86858	3.27593e-07	4.89768e-07	down	-7.26282	1.00071e-11	2.40236e-11	down	-7.63237	2.75449e-09	5.08569e-09	down	-0.680477	1.55182e-05	3.50221e-05
Cluster-43474.3	0	0	0	0	0	0	0.47	0.52	0.17	1.82	0.84	1.42	0	0.17	0.22	0	0	0	0	0	0	10	13	4	45	16	29	0	4	4	-6.90714	6.33186e-07	9.18894e-07	down	NA	NA	NA	NA	NA	NA	NA	NA	NA	NA	NA	NA	-1.4168	0.0137644	0.0217299
Cluster-44543.0	0.05	0.36	0.05	0.13	0.04	0.04	0	0.18	0.08	6.23	4.94	6.42	0.08	0.15	0.19	1	6	1	3	1	1	0	5	2	147	93	129	2	4	4	-5.79567	5.26444e-16	1.90961e-15	down	NA	NA	NA	NA	NA	NA	NA	NA	NA	NA	NA	NA	-5.43135	2.27487e-19	1.86838e-18
Cluster-4574.3	0	0	0	0	0	0	0.26	0.17	0.22	0	0.05	0	1.61	2.23	1.12	0	0	0	0	0	0	12	9	11	0	1	0	72	109	44	NA	NA	NA	NA	-8.53593	3.05922e-11	7.04736e-11	down	NA	NA	NA	NA	-8.4317	3.64247e-11	8.25188e-11	down	NA	NA	NA
Cluster-4574.4	1.48	1.72	1.2	4.27	3.5	3.81	0.32	0.08	0.05	0.06	0.16	0.05	1.28	1.3	1.3	41	42	32	116	131	108	9	2	1	2	4	1	36	41	33	6.0633	1.55504e-23	1.07136e-22	up	1.79068	9.81554e-13	2.63542e-12	up	4.98273	3.36485e-16	1.2734e-15	up	0.27445	0.405519	0.421986	false	NA	NA	NA
Cluster-47059.2	0.71	1.45	1.31	1.08	1.53	1.46	0	0.18	0.21	0	0	0	0.22	0.12	0.2	43	76	75	63	123	88	0	12	14	0	0	0	13	8	11	9.32157	3.43657e-14	1.03954e-13	up	3.15792	3.7297e-14	1.15892e-13	up	3.51265	1.18494e-05	1.57241e-05	up	2.8062	9.20343e-09	1.60344e-08	up	NA	NA	NA
Cluster-47059.3	0.26	0	0.51	0.41	0.06	0.47	1.75	1.2	1.71	2.25	2.02	1.95	2.1	2.31	1.58	13	0	25	20	4	24	97	74	103	135	96	99	112	135	75	-2.28448	0.00032087	0.000396226	down	-2.5403	0.000115717	0.000147266	down	-2.31634	0.000630573	0.000773616	down	-2.89086	0.000939906	0.00113825	down	0.030284	0.890619	0.912252
Cluster-47059.4	0.31	0.07	0.14	0.44	0.24	0.3	1.16	2.82	0.95	1.09	0.86	0.74	2.46	1.41	1.95	17	3	7	24	18	17	69	188	61	70	44	40	141	89	99	-0.948924	0.0228392	0.0257563	false	-2.37513	4.40714e-09	8.09137e-09	down	-2.26836	5.34173e-05	6.86691e-05	down	-3.436	5.40964e-10	1.07929e-09	down	1.32655	0.00170894	0.00306794
Cluster-47059.5	1.27	1.09	1.48	1.48	1.1	1.16	0.12	0	0.26	0	0.39	0.18	0.12	0	0.08	76	57	85	86	88	70	7	0	18	0	21	10	7	0	4	3.28288	0.000575583	0.000702898	up	4.55225	1.1374e-11	2.73977e-11	up	3.39567	0.000209727	0.000262538	up	4.48573	3.9071e-12	9.80153e-12	up	NA	NA	NA
Cluster-47059.6	0	0	0	0	0	0.04	3.59	0.66	0	1.02	4.33	5.67	0	0	0.19	0	0	0	0	0	2	229	46	0	70	235	330	0	0	10	-7.95891	1.13203e-10	2.38368e-10	down	NA	NA	NA	NA	-6.9638	0.0284932	0.0321024	down	NA	NA	NA	NA	-0.919258	0.631074	0.686469
Cluster-47059.7	0	0.12	0	0	0	0	0.25	0.34	0.5	0.53	0.61	0.73	0.2	0.3	0.33	0	5	0	0	0	0	12	19	27	29	26	34	10	16	14	-6.9382	1.64331e-07	2.5102e-07	down	NA	NA	NA	NA	NA	NA	NA	NA	NA	NA	NA	NA	-0.34721	0.409923	0.473637
Cluster-47059.8	0	0	0	0	0	0	0	2.04	4.28	10.63	8.26	6.01	2.83	3.85	3.76	0	0	0	0	0	0	0	144	294	735	450	351	173	259	205	-11.0128	1.17381e-19	5.97028e-19	down	-10.0684	8.80112e-17	3.54378e-16	down	-9.47943	0.015265	0.0174565	down	-9.96439	1.52164e-16	6.10206e-16	down	-1.5365	0.388939	0.452533
Cluster-47523.0	0.61	0	0.24	0.05	0.18	0.09	0	0	0	1.39	0.28	1.03	0	0	0	21	0	8	1	8	3	0	0	0	55	8	34	0	0	0	-2.63692	0.00573377	0.00666801	down	NA	NA	NA	NA	NA	NA	NA	NA	NA	NA	NA	NA	-7.10755	4.36862e-07	1.1478e-06
Cluster-47523.1	0.02	0.1	0	0	0	0	8.26	8.31	9.52	0	0	0	6.49	7.51	6.54	0	3	0	0	0	0	322	362	399	0	0	0	243	309	218	NA	NA	NA	NA	-10.3365	5.8849e-18	2.6408e-17	down	-10.8195	1.15617e-19	6.01259e-19	down	-7.78868	1.03631e-19	5.66648e-19	down	11.2169	3.08807e-21	2.84045e-20
Cluster-47523.3	0	0	0	0	0	0	0	0	0.2	28.91	28.22	27.1	0	0	0	0	0	0	0	0	0	0	0	6	984	756	777	0	0	0	-11.7467	3.22889e-23	2.1717e-22	down	NA	NA	NA	NA	NA	NA	NA	NA	NA	NA	NA	NA	-8.43488	6.19297e-12	2.75844e-11
Cluster-47523.5	3.12	3.44	2.43	0.44	0.23	0.23	0	0	0	0	0	0	0	0	0	73	71	55	10	7	5	0	0	0	0	0	0	0	0	0	NA	NA	NA	NA	NA	NA	NA	NA	NA	NA	NA	NA	8.69898	2.22733e-12	5.72474e-12	up	NA	NA	NA
Cluster-49910.0	1.81	1.55	2.19	0.53	0.63	0.57	0	0	0	0	0	0	0	0	0	28	21	33	8	13	9	0	0	0	0	0	0	0	0	0	NA	NA	NA	NA	NA	NA	NA	NA	NA	NA	NA	NA	7.41047	1.62328e-08	2.74928e-08	up	NA	NA	NA
Cluster-51565.1	117.4	107.58	107.57	61.47	64.47	59.92	0	0	0	0	0	0	0	0	0	2420	1943	2153	1236	1774	1261	0	0	0	0	0	0	0	0	0	13.298	2.16961e-29	2.07947e-28	up	12.9972	4.01054e-28	3.61941e-27	up	13.0156	3.33013e-28	3.02088e-27	up	13.7257	3.19244e-31	3.63628e-30	up	NA	NA	NA
Cluster-51565.2	12.06	12.25	11.94	0.87	0.75	3.75	2.29	0.76	0.62	0.42	0.73	3.22	3.98	3.06	1.02	198	178	242	2	2	31	8	3	2	4	2	15	12	11	7	NA	NA	NA	NA	NA	NA	NA	NA	NA	NA	NA	NA	4.57212	6.67158e-41	1.04882e-39	up	NA	NA	NA
Cluster-51565.3	0	0	0	0	0	0	0.72	0.54	0.63	2.34	2.53	2.14	0.38	0.86	0.47	0	0	0	0	0	0	15	13	14	55	46	42	7	19	8	-7.61202	1.7047e-09	3.17068e-09	down	NA	NA	NA	NA	NA	NA	NA	NA	NA	NA	NA	NA	-1.47882	4.69879e-05	0.00010076
Cluster-56321.1	0.21	0.41	0.21	0.83	1.1	0.73	0.52	0.36	0.32	0.89	1.06	0.91	0.47	0.45	0.56	10	17	9	38	70	35	26	20	17	48	45	42	22	23	24	0.444022	0.176478	0.188423	false	1.10551	0.00466832	0.00550067	up	1.24971	0.00293436	0.00348594	up	-0.728819	0.171493	0.183518	false	-0.812382	0.0201833	0.0310306
Cluster-56321.2	1.81	1.97	1.83	0.65	0.53	0.61	0.22	0	0	0.21	0.17	0.35	0.01	0	0	60	57	58	20	23	20	5	0	0	7	3	11	0	0	0	NA	NA	NA	NA	NA	NA	NA	NA	NA	NA	NA	NA	8.51124	5.28287e-12	1.30694e-11	up	NA	NA	NA
Cluster-58720.0	0.25	0.5	0.48	0.12	0.14	0.18	1.29	1.27	1.01	3.01	3.05	3.45	1.08	1.28	0.75	11	20	20	6	8	8	65	69	57	169	133	161	52	66	32	-4.00209	2.31827e-25	1.79748e-24	down	-2.65282	1.92151e-07	2.93964e-07	down	-3.01115	1.52981e-11	3.5976e-11	down	-1.31852	0.00389803	0.00458516	down	-0.991444	3.58977e-07	9.51075e-07
Cluster-60701.0	1.29	0.49	0.61	3.85	3.99	3.29	0	0	0	0	0	0	0	0.08	0.09	15	5	7	44	62	40	0	0	0	0	0	0	0	1	1	8.42556	1.4759e-11	3.40673e-11	up	6.27173	1.34782e-08	2.34659e-08	up	8.14296	9.97359e-11	2.1477e-10	up	NA	NA	NA	NA	NA	NA	NA
Cluster-64234.0	0	0	0	0	0	0	0.07	0.18	0	1.02	1.28	1.44	0.58	0.57	0.67	0	0	0	0	0	0	1	4	0	25	25	30	12	13	13	-6.7887	4.15271e-07	6.12653e-07	down	NA	NA	NA	NA	NA	NA	NA	NA	NA	NA	NA	NA	-3.73677	7.6716e-06	1.78379e-05
Cluster-64234.3	4.21	4.72	4.23	7.77	8.24	9.02	0	0	0.07	0.04	0	0	0	0	0.06	112	110	108	201	293	243	0	0	2	1	0	0	0	0	1	9.80625	2.09793e-16	7.92252e-16	up	9.5053	1.89917e-15	6.71898e-15	up	8.62987	1.13688e-16	4.50546e-16	up	8.46546	2.4241e-12	6.20583e-12	up	NA	NA	NA
Cluster-64610.0	64.26	60.72	57.93	3.59	3.37	3.13	0	0	0	0.3	0.13	0	0	0	0	1099	911	966	60	77	55	0	0	0	6	2	0	0	0	0	4.99961	1.7193e-14	5.3631e-14	up	8.52786	5.98536e-12	1.4846e-11	up	8.5463	5.09193e-12	1.26049e-11	up	12.5961	1.71797e-26	1.55446e-25	up	NA	NA	NA
Cluster-65767.0	0.89	0.48	0.92	1.13	0.98	1.49	0	0	0	0	0.06	0	0	0	0.11	17	8	17	21	25	29	0	0	0	0	1	0	0	0	2	6.52958	6.28356e-07	9.12211e-07	up	5.31081	1.10918e-05	1.48564e-05	up	7.2101	8.80756e-08	1.36626e-07	up	NA	NA	NA	NA	NA	NA	NA
Cluster-66980.0	2.32	4.6	3.82	2.85	7.46	5.03	0	0	0	0	0.19	0	0	0	0	13	23	22	16	56	31	0	0	0	0	1	0	0	0	0	6.91147	2.86694e-07	4.28862e-07	up	7.57104	5.09376e-08	8.3063e-08	up	7.58852	4.45252e-08	7.13824e-08	up	6.93048	6.73858e-07	9.62066e-07	up	NA	NA	NA
Cluster-67411.0	0	0	0	0	0	0	11.68	7.94	7.03	145.87	176.4	148.39	27.06	26.56	21.95	0	0	0	0	0	0	30	26	19	432	409	350	69	74	49	-10.6766	3.83832e-19	1.86217e-18	down	-8.33039	2.48865e-11	5.78577e-11	down	-6.97717	3.53214e-07	5.1684e-07	down	-8.22618	3.43562e-11	7.80585e-11	down	-3.70697	6.35832e-60	1.82743e-58
Cluster-67411.1	33.32	35.14	25.45	30.01	29.11	29.12	10.55	10.65	18.64	17.71	22.67	17.88	14.43	13.48	17.81	125	121	102	124	159	134	45	54	73	86	79	67	54	58	71	1.24017	5.69489e-10	1.11372e-09	up	1.26832	7.38012e-07	1.07065e-06	up	1.39037	3.18213e-08	5.18823e-08	up	1.12004	4.048e-05	5.19592e-05	up	-0.152356	0.557105	0.617356
Cluster-67411.2	0	0	0	0.47	0	0	0.79	2.34	5.42	23	20.67	26.1	10.53	9.76	10.84	0	0	0	1	0	0	3	11	21	98	69	91	39	40	36	-7.49866	1.01455e-09	1.93435e-09	down	-6.64255	1.86319e-07	2.85443e-07	down	NA	NA	NA	NA	-7.50019	3.89248e-09	7.06899e-09	down	-2.60638	1.7506e-08	5.31879e-08
Cluster-67411.3	15.96	9.74	17.94	15.18	18.83	14.17	0	0	0	0	0	0	0	0	0.04	57	31	69	55	90	58	0	0	0	0	0	0	0	0	0	8.89354	5.14327e-13	1.38307e-12	up	8.59241	4.41682e-12	1.11031e-11	up	8.61061	3.72093e-12	9.33541e-12	up	8.3398	1.02365e-10	2.21058e-10	up	NA	NA	NA
Cluster-67411.4	30.53	34.01	35.2	20.26	25.17	22.49	0	0	0	0.23	0	0	0.01	0	0	124	124	151	83	137	104	0	0	0	1	0	0	0	0	0	8.61182	1.22269e-12	3.16005e-12	up	9.27244	2.86935e-14	9.02763e-14	up	9.29084	2.44257e-14	7.66077e-14	up	9.70008	9.81391e-16	3.60346e-15	up	NA	NA	NA
Cluster-70103.0	0.48	0.2	0.43	0.66	0.61	0.43	2.25	2.31	2.33	2.82	2.55	2.87	1.48	1.3	1.64	28	10	24	37	47	25	138	158	154	187	133	161	87	84	86	-1.75045	1.33707e-11	3.09898e-11	down	-1.16267	0.000174716	0.000220608	down	-1.9452	3.15295e-14	9.76756e-14	down	-1.87055	2.4055e-06	3.29629e-06	down	0.192447	0.198414	0.250049
Cluster-70103.3	0.05	0.16	0.15	0	0.19	0.05	0.23	0.05	0.56	0.54	0.6	1.1	0.18	0	0.1	2	8	9	0	16	3	15	3	40	39	33	66	11	0	5	-2.6336	0.0087328	0.0100691	down	NA	NA	NA	NA	NA	NA	NA	NA	NA	NA	NA	NA	-0.972102	0.173182	0.221258
Cluster-70103.6	0	0	0	0	0	0	0.81	1.15	1.26	0.17	0.4	0.21	0.41	1	1.17	0	0	0	0	0	0	60	95	101	13	25	14	29	78	74	NA	NA	NA	NA	-8.26469	1.08958e-09	2.1355e-09	down	-8.73024	2.78165e-12	7.06756e-12	down	-8.161	1.08614e-09	2.09989e-09	down	2.55059	1.70572e-11	7.25177e-11
Cluster-70103.7	2.05	0.96	0.82	1.12	3.01	1.32	0.48	0.23	0.17	1.28	1.37	1.03	1.12	0.66	0.34	26	22	9	13	68	16	35	10	2	103	87	70	72	52	21	-1.13647	0.0494023	0.0546079	false	-0.577975	0.421401	0.438575	false	0.977239	0.361167	0.377832	false	-1.11315	0.0705934	0.0774073	false	-2.1327	0.00193453	0.0034476
Cluster-70776.1	3.59	1.8	2.2	1.22	1.81	1.94	0	0	0	0	0	0	0	0	0	45	19	27	15	30	25	0	0	0	0	0	0	0	0	0	7.35879	4.3765e-08	7.02869e-08	up	7.05735	2.7379e-07	4.1233e-07	up	7.07581	2.36036e-07	3.5062e-07	up	7.54877	2.03735e-08	3.41371e-08	up	NA	NA	NA
Cluster-70776.2	0.53	0.73	0.21	0.09	0.14	0.2	2.63	3.37	2.13	1.24	1.73	1.09	2.38	4.48	2.57	6	8	2	1	2	2	35	52	30	18	20	13	31	64	29	NA	NA	NA	NA	-4.51505	8.44133e-08	1.34297e-07	down	-4.43898	4.86016e-08	7.75694e-08	down	-2.70838	4.20777e-05	5.39623e-05	down	1.47107	0.000236131	0.00047033
Cluster-72031.0	0	0	0	1.24	4.87	3.96	1.62	0.85	0	0	0	0	0.4	0.62	0.29	0	0	0	23	125	77	33	19	0	0	0	0	7	13	5	8.98943	5.80279e-11	1.25921e-10	up	3.21926	2.61662e-06	3.64391e-06	up	2.11414	0.0691867	0.0760866	false	NA	NA	NA	NA	NA	NA	NA
Cluster-72152.0	1.47	2.55	1.95	14.76	16.99	17.1	0.51	0.36	0.26	0	0	0	0	0.27	0	25	38	32	245	385	298	9	7	5	0	0	0	0	5	0	11.0945	1.31285e-20	7.21537e-20	up	7.6261	3.48041e-29	3.30414e-28	up	5.56171	4.31683e-52	8.15709e-51	up	4.52357	6.18449e-06	8.27565e-06	up	NA	NA	NA
Cluster-72152.3	0	0	0.1	0	0	0	10.51	10.64	12.43	7.23	6.34	5.87	7.01	6.21	7.63	0	0	1	0	0	0	200	229	254	149	103	102	128	125	124	-8.90974	2.51309e-13	6.9657e-13	down	-9.32185	1.69311e-14	5.44655e-14	down	-10.1539	2.5734e-17	1.08373e-16	down	-8.2558	9.19007e-12	2.21705e-11	down	1.23971	6.4566e-15	3.80365e-14
Cluster-72152.4	0.08	0.35	0.16	12.54	10.48	10.5	0.14	0.19	0.07	0.52	0.08	0.08	0.07	0.07	0.17	1	4	2	160	182	141	2	3	1	8	1	1	1	1	2	6.01431	6.23081e-29	5.84883e-28	up	7.01263	4.20385e-20	2.2692e-19	up	6.4456	7.06884e-24	5.02329e-23	up	NA	NA	NA	NA	NA	NA	NA
Cluster-72152.5	1.59	1.63	1.41	5.34	7.11	4.66	0.15	0.45	0.19	0.61	0.24	0.17	0.64	0.48	0.54	29	26	25	95	173	87	3	10	4	13	4	3	12	10	9	4.54179	2.92174e-19	1.43251e-18	up	3.57578	7.52453e-19	3.66243e-18	up	4.46751	2.20608e-18	1.02465e-17	up	1.57211	0.000817425	0.000992396	up	NA	NA	NA
Cluster-72298.4	0	0	0	0	0	0	147.11	148.84	155.2	20.62	19.73	15.93	353.47	341.62	358.01	0	0	0	0	0	0	1742	2017	1958	265	200	171	4015	4269	3619	-9.75749	5.90138e-16	2.13094e-15	down	-14.2954	8.57186e-34	9.77131e-33	down	-13.2195	4.2728e-29	4.04998e-28	down	-14.1912	2.42574e-33	2.99791e-32	down	3.45646	0	0
Cluster-72298.5	307.37	332.57	308.71	279.62	274.06	281.4	0.25	0	0.14	0.24	0	0	0.26	0.26	0.84	3336	3174	3314	2936	3892	3158	1	0	1	1	0	0	1	1	3	13.5701	1.26175e-30	1.27901e-29	up	11.0567	3.60619e-65	8.65163e-64	up	12.3936	8.16478e-34	9.32642e-33	up	11.1478	2.92481e-66	8.04378e-65	up	NA	NA	NA
Cluster-72460.0	0	0	0	0.06	0.17	0.12	3.17	3.14	3.68	5.04	5.62	6.18	4.07	4.02	4.54	0	0	0	3	14	8	221	243	276	380	333	394	272	295	270	-5.09785	2.41815e-46	3.9742e-45	down	-4.99552	1.49239e-43	2.24899e-42	down	-4.80015	1.32321e-37	1.71651e-36	down	-10.3648	3.75889e-18	1.77215e-17	down	-0.301794	0.0204852	0.0314515
Cluster-72460.1	11.61	17.55	12.34	27.31	24.86	28.98	4.36	5.26	3.21	6.93	7.14	8.08	3.36	5.16	5.23	417	412	361	1043	1369	1059	58	83	50	86	70	92	51	69	64	4.19915	8.36382e-243	1.1752e-240	up	4.32764	1.07779e-199	1.16189e-197	up	4.29291	3.93276e-157	3.03325e-155	up	2.89891	5.49105e-50	1.0839e-48	up	-0.0988924	0.703678	0.752208
Cluster-73663.0	6.05	6.82	6.08	3.45	3.7	3.23	0.11	0.13	0.23	0	0.04	0	0.24	0.16	0.09	295	291	284	163	241	158	5	7	13	0	1	0	11	8	3	9.40635	4.13621e-15	1.37062e-14	up	4.76151	1.59777e-33	1.80469e-32	up	4.5875	5.12772e-34	5.8958e-33	up	5.51809	3.97428e-54	8.62359e-53	up	NA	NA	NA
Cluster-73663.3	1.03	1.04	0.86	2.19	2.54	2.83	0	0	0	0	0	0	0	0	0	49	43	39	101	162	136	0	0	0	0	0	0	0	0	0	9.879	3.16582e-16	1.17397e-15	up	9.5779	3.13994e-15	1.08854e-14	up	9.59646	2.70158e-15	9.35346e-15	up	8.09248	1.21452e-10	2.60367e-10	up	NA	NA	NA
Cluster-73663.4	4.99	7.44	6.93	9.82	10.94	8.82	1.09	1.06	1.33	1.39	3.03	1.93	2.45	2.96	2.43	114	149	154	219	335	206	26	29	35	37	63	43	57	76	50	2.75877	7.71267e-20	3.98451e-19	up	2.13747	5.46271e-24	3.90362e-23	up	3.16961	9.73457e-39	1.30612e-37	up	1.40946	5.47011e-08	8.73373e-08	up	-0.415597	0.271947	0.330564
Cluster-73663.5	0	0	0	0.01	0	0	3.78	2.29	2.66	2.9	2.65	2.74	3.46	3.95	2.77	0	0	0	0	0	0	194	131	147	161	115	128	170	214	121	-9.10476	5.04198e-14	1.49709e-13	down	-9.71782	1.4002e-15	5.01713e-15	down	-9.6363	5.67459e-15	1.89996e-14	down	-9.61362	2.26606e-15	8.00128e-15	down	0.528194	0.0159565	0.0249201
Cluster-73663.6	7.35	6.12	4.7	2.93	3.48	4.29	0	0	0	0	0	0	0	0	0	205	149	126	79	129	121	0	0	0	0	0	0	0	0	0	9.60434	4.08862e-15	1.35554e-14	up	9.30319	3.87437e-14	1.20202e-13	up	9.32192	3.37249e-14	1.04139e-13	up	9.96175	2.91782e-16	1.13493e-15	up	NA	NA	NA
Cluster-73663.7	0	0	0	0	0	0.34	4.28	4.33	5.15	5.36	5.14	6.6	6.94	7.13	6.42	0	0	0	0	0	5	76	87	98	103	78	107	118	133	97	-5.42741	1.70453e-11	3.90837e-11	down	-6.00533	1.25512e-15	4.51666e-15	down	-5.56636	1.39605e-11	3.29822e-11	down	-9.08831	6.01116e-14	1.82857e-13	down	0.141516	0.50123	0.56349
Cluster-73788.0	1.74	1.49	2.03	1.59	2.7	2.48	0	0	0	0.51	0	0	0	0	0	28	21	31	25	58	41	0	0	0	9	0	0	0	0	0	4.27128	0.000197425	0.000246297	up	7.86841	1.88436e-09	3.59975e-09	up	7.88655	1.61518e-09	3.04924e-09	up	7.37519	1.81796e-08	3.0638e-08	up	NA	NA	NA
Cluster-73788.1	0	0	0.11	0	0	0	5.44	4.94	5.53	1.09	1.76	1.98	13.41	13.07	13.68	0	0	2	0	0	0	121	122	133	26	31	40	284	308	258	-7.07708	1.33259e-07	2.05195e-07	down	-10.487	1.43344e-18	6.80457e-18	down	-9.29617	1.69551e-14	5.40145e-14	down	-8.52706	1.77825e-16	7.07577e-16	down	2.22863	1.20778e-17	8.84103e-17
Cluster-73887.0	3.95	3.1	3.93	2.44	2.6	1.77	0.09	0.32	0.17	0.12	0	0.1	0	0.08	0.05	83	57	80	50	73	38	2	8	4	3	0	2	0	2	1	5.39827	3.14953e-12	7.79411e-12	up	5.82465	8.2771e-10	1.64365e-09	up	3.62387	8.15188e-10	1.59089e-09	up	6.39902	1.44827e-12	3.79546e-12	up	NA	NA	NA
Cluster-74038.0	1.76	1	3.04	1.38	1.01	1.64	2.26	1.22	2	4.22	4.19	5.87	2.23	1.67	1.03	26	13	44	20	20	25	36	22	34	73	57	85	34	28	14	-1.31787	0.000403747	0.00049665	down	-0.0940536	0.85358	0.861099	false	-0.38312	0.415622	0.43259	false	0.336063	0.568953	0.584714	false	-0.933813	0.00426834	0.00725749
Cluster-74954.1	0	0	0	0	0	0	2.65	2.32	3.14	1.4	1	2.85	0	0.78	0.95	0	0	0	0	0	0	119	116	152	68	38	117	0	37	36	-8.25923	8.26751e-10	1.59021e-09	down	-6.95988	0.00349632	0.00414768	down	-9.33768	2.00956e-14	6.35658e-14	down	-6.85674	0.00231081	0.00274924	down	1.07889	0.00299162	0.00519932
Cluster-74954.10	0.08	0.37	0.12	0	0.3	0.06	5.55	5.04	3.78	0.92	2.29	1.54	4.01	4.24	3.41	2	10	3	0	12	1	184	187	135	33	64	46	127	148	96	-3.27345	0.0020378	0.00242355	down	-4.86412	3.92429e-09	7.23955e-09	down	-5.30925	1.64014e-11	3.84297e-11	down	-4.39478	7.58042e-17	3.14362e-16	down	2.0777	4.36872e-11	1.77857e-10
Cluster-74954.2	0	0	0	0	0	0	0	0.03	0	1.24	1.11	0.01	0	0	0	0	0	0	0	0	0	0	1	0	63	44	0	0	0	0	-7.15184	0.0673363	0.0738031	false	NA	NA	NA	NA	NA	NA	NA	NA	NA	NA	NA	NA	-6.31058	0.0209053	0.0320517
Cluster-74954.6	1.27	0.94	1.18	0.99	1.68	0.94	1.36	1.42	1.58	1.44	1.88	1.24	2.68	2.82	1.95	36	23	32	27	64	27	41	48	52	47	49	34	79	91	51	0.198818	0.633177	0.64682	false	-0.843765	0.0306056	0.0344387	false	-0.195572	0.617477	0.63295	false	-1.06529	0.00118585	0.00142955	down	0.394892	0.177462	0.226113
Cluster-74954.7	0	0	0	0.25	0.11	0.58	1.26	1.87	1.8	0	0.21	0.62	1.65	0.65	1.4	0	0	0	8	4	19	44	73	67	0	6	19	55	24	41	NA	NA	NA	NA	-1.817	0.0182965	0.0208524	down	-2.38306	0.00032376	0.000402074	down	-7.58506	2.05029e-08	3.43447e-08	down	3.08047	0.0143933	0.0226516
Cluster-74954.8	0	0	0	0	0	0.14	1.11	0.81	0	0	0.87	0.87	1.35	1.89	2.07	0	0	0	0	0	4	41	34	0	0	28	30	48	75	66	-3.46686	0.108591	0.117492	false	-5.44415	3.89319e-09	7.18442e-09	down	-4.04358	0.0599971	0.0662271	false	-8.2171	6.38059e-11	1.40791e-10	down	0.577158	0.81086	0.84553
Cluster-76000.3	0	0	0.08	0.07	0.12	0.03	1.19	0.67	0.61	0.29	0.29	0	1.42	2.79	1.8	0	0	1	1	2	0	21	13	11	5	4	0	24	52	27	NA	NA	NA	NA	-5.00846	1.32549e-06	1.88598e-06	down	NA	NA	NA	NA	-6.35217	1.57924e-06	2.19042e-06	down	NA	NA	NA
Cluster-76000.4	2.22	1.96	1.97	4.34	3.81	4.23	0.2	0.24	0.23	0.86	0.91	0.88	0.7	0.6	0.64	42	33	37	81	98	83	4	5	5	19	16	16	13	13	11	2.76005	8.22941e-19	3.87656e-18	up	2.92133	9.09014e-17	3.65606e-16	up	4.33998	1.18002e-19	6.13041e-19	up	1.80072	1.20107e-05	1.58265e-05	up	NA	NA	NA
Cluster-76000.5	0	0	0	0	0	0.07	4.3	3.23	3.95	6.69	6.11	8.36	9.27	10.08	9.08	0	0	0	0	0	1	89	75	88	150	108	158	184	221	161	-8.19138	1.79277e-11	4.1018e-11	down	-8.9323	9.98417e-14	2.97014e-13	down	-7.76157	3.05142e-10	6.23841e-10	down	-9.78993	3.1536e-16	1.22175e-15	down	-0.432322	0.0447202	0.0647676
Cluster-76000.6	32.07	29.03	29.18	23.24	24.58	26.23	0	0	0	0	0	0	0.06	0	0.15	876	693	769	617	895	726	0	0	0	0	0	0	1	0	3	12.3699	1.53984e-25	1.20622e-24	up	9.21489	2.83964e-36	3.51529e-35	up	12.0875	2.00453e-24	1.4746e-23	up	9.39304	8.72204e-38	1.25281e-36	up	NA	NA	NA
Cluster-76447.0	0.43	0.86	1.17	1.05	1.69	1.33	0	0	0	0	0	0	0	0	0	8	14	21	19	43	26	0	0	0	0	0	0	0	0	0	7.66962	6.33145e-09	1.10888e-08	up	7.36805	4.25761e-08	7.006e-08	up	7.38598	3.6299e-08	5.8792e-08	up	NA	NA	NA	NA	NA	NA	NA
Cluster-76447.2	0.21	0.69	0.41	0.84	1.36	1.47	0.65	0.23	0.52	0	0.38	0.55	0.67	0.36	1.02	3	11	7	15	33	28	13	5	11	0	6	10	12	7	17	2.54856	0.0101867	0.0117036	up	1.11282	0.0716014	0.0786762	false	1.46145	0.0186597	0.0212407	up	NA	NA	NA	NA	NA	NA	NA
Cluster-76447.3	0	0	0	0	0	0	2.1	2.48	2.41	1.19	1.05	0.73	5.03	4.11	4.81	0	0	0	0	0	0	43	57	53	26	18	13	99	89	84	NA	NA	NA	NA	-8.84826	5.68731e-13	1.56513e-12	down	-7.99256	2.18339e-10	4.53534e-10	down	-8.74399	8.68086e-13	2.32995e-12	down	1.71561	4.78666e-07	1.25198e-06
Cluster-76447.4	1.22	1.16	1.16	3.06	3.59	2.55	0	0	0	0	0	0	0	0	0	17	14	16	44	70	38	0	0	0	0	0	0	0	0	0	8.47149	1.55785e-11	3.58763e-11	up	8.17046	1.25182e-10	2.70867e-10	up	8.18846	1.0545e-10	2.2651e-10	up	NA	NA	NA	NA	NA	NA	NA
Cluster-76447.6	0.48	1.34	1.81	2.69	3.65	2.65	0.55	0.24	0.17	0.26	0	0.15	0.43	1.09	0.51	7	17	26	38	71	40	8	4	2	4	0	2	6	18	6	5.01998	1.35058e-11	3.12912e-11	up	2.4055	1.20333e-05	1.60865e-05	up	3.47525	1.61243e-08	2.7154e-08	up	NA	NA	NA	NA	NA	NA	NA
Cluster-77545.0	0	0	0	0	0	0	3.75	2.01	2.79	0	0	0	4.66	4.71	6.27	0	0	0	0	0	0	114	69	91	0	0	0	136	152	163	NA	NA	NA	NA	-9.58523	3.62128e-15	1.24596e-14	down	-8.85347	2.4156e-12	6.18266e-12	down	-9.48114	5.91207e-15	1.99548e-14	down	9.25025	4.27353e-14	2.34187e-13
Cluster-77545.1	0	0	0	0.05	0.04	0	3.56	3.21	4.26	7.23	5.76	5.89	3.57	5.04	1.87	0	0	0	1	1	0	108	109	139	239	150	164	104	162	48	-7.70545	2.63771e-13	7.29618e-13	down	-7.16287	5.64729e-10	1.14094e-09	down	-7.37363	5.02776e-12	1.24536e-11	down	-8.89961	6.4323e-12	1.57738e-11	down	-0.336358	0.0706174	0.0983306
Cluster-77545.3	12.29	13.69	12.76	9.95	9.38	10.08	0	0	0	0	0	0	0	0	0	353	344	353	278	359	293	0	0	0	0	0	0	0	0	0	11.1085	9.31951e-21	5.18896e-20	up	10.8078	1.13004e-19	5.8883e-19	up	10.8264	9.73734e-20	5.10131e-19	up	11.0967	9.77452e-21	5.82081e-20	up	NA	NA	NA
Cluster-77545.4	11	11.06	9.99	8.49	9.47	7.26	0.11	0.04	0	0.08	0	0	0	0	0	215	189	190	162	247	145	2	1	0	1	0	0	0	0	0	9.38003	6.50151e-15	2.11587e-14	up	10.0409	9.50095e-17	3.81406e-16	up	7.61633	2.5661e-18	1.18457e-17	up	10.2728	8.45559e-18	3.85171e-17	up	NA	NA	NA
Cluster-77650.0	0.39	0.01	0.09	0.72	0.68	0.55	5.5	6.37	6.84	2.15	0.02	0	6.86	7.4	6.06	25	0	5	45	59	35	381	491	511	161	1	0	456	541	359	0.34623	1	1	false	-3.19035	1.12743e-55	2.2315e-54	down	-3.2096	1.61764e-54	3.22824e-53	down	-5.33856	3.7596e-05	4.83227e-05	down	3.55913	0.0932116	0.12649
Cluster-77650.2	0	0	0	0	0	0	0	0	0.12	9.22	12.06	10.02	0.4	0.01	0.72	0	0	0	0	0	0	0	0	8	691	712	635	26	0	42	-11.4575	6.8233e-22	4.1583e-21	down	-6.94368	0.00406807	0.00480872	down	NA	NA	NA	NA	-6.84031	0.00273382	0.00324074	down	-7.7359	4.90752e-07	1.28209e-06
Cluster-77650.3	15.5	16.73	15	25.37	25.14	24.16	0	0	0	0	0	0	0	0	0	1052	991	973	1669	2276	1641	0	0	0	0	0	0	0	0	0	13.6884	4.43482e-31	4.57666e-30	up	13.3876	8.88489e-30	8.64301e-29	up	13.406	7.3879e-30	7.2356e-29	up	12.6186	1.39289e-26	1.26722e-25	up	NA	NA	NA
Cluster-77650.4	0	0	0	0	0.05	0.18	1.84	0.9	0.69	5.58	4.96	6.55	1.52	0.13	1.62	0	0	0	0	4	12	133	72	53	438	307	434	106	9	100	-5.7933	8.82288e-26	7.01456e-25	down	-3.70155	0.00300986	0.0035822	down	-3.90559	3.61075e-05	4.67949e-05	down	-8.46971	7.44551e-08	1.17159e-07	down	-1.88033	1.73431e-09	5.9046e-09
Cluster-77650.5	0	0	0	0	0	0	0.22	0.4	0.21	0.95	0.75	0.87	0.17	0.48	0.15	0	0	0	0	0	0	17	34	17	79	49	61	12	38	9	-8.0027	1.49841e-10	3.11331e-10	down	NA	NA	NA	NA	NA	NA	NA	NA	NA	NA	NA	NA	-1.18694	0.000729492	0.00137203
Cluster-79106.2	13.26	10.35	8.46	20.79	22.68	19.86	22.38	18.48	20.27	15.83	14.64	18.17	39.61	39.31	38.44	130	89	82	201	298	206	239	227	230	184	134	176	406	443	350	0.899127	2.14853e-08	3.55385e-08	false	-0.680785	1.69472e-08	2.91652e-08	false	0.112908	0.446914	0.463902	false	-1.79068	1.27637e-21	8.1881e-21	down	0.785024	1.19519e-07	3.32558e-07
Cluster-79106.4	0	0.19	0.12	0.28	0.1	0.02	11.47	11.45	11.49	8.49	8.5	10.18	20.8	21.25	22.52	0	3	2	6	2	0	271	305	292	218	171	220	472	531	455	-5.85005	8.86769e-24	6.22485e-23	down	-7.41836	6.15857e-44	9.35057e-43	down	-6.65112	4.84521e-34	5.57879e-33	down	-7.98338	1.21324e-33	1.51851e-32	down	0.795401	3.83503e-10	1.4072e-09
Cluster-79106.5	43.72	38.92	42.17	74.68	76.85	75.06	0.61	0	1.03	0.66	0	0.42	1.23	1.8	1.5	971	757	908	1617	2278	1699	14	0	26	17	0	9	28	45	30	8.21738	9.35254e-17	3.65554e-16	up	5.85198	2.51122e-280	4.37708e-278	up	7.20658	1.16175e-08	1.98953e-08	up	4.88316	1.29526e-154	1.03854e-152	up	NA	NA	NA
Cluster-79106.6	2.71	4.58	4.2	3.01	2.44	1.38	0	0	0	0	0	0	0	0	0	18	28	29	20	22	10	0	0	0	0	0	0	0	0	0	NA	NA	NA	NA	NA	NA	NA	NA	NA	NA	NA	NA	7.29817	5.62017e-08	8.96034e-08	up	NA	NA	NA
Cluster-79172.0	6.73	8.38	6.74	12.85	11.55	11.86	1.51	2.45	1.95	4.16	4.35	4.8	1.41	1.43	1.87	118	127	117	229	280	229	25	43	34	66	54	67	21	22	24	2.37677	1.52432e-38	2.02487e-37	up	3.55352	2.46657e-46	3.96303e-45	up	2.97194	2.13509e-37	2.74759e-36	up	2.63777	5.0368e-20	2.82279e-19	up	-0.598582	0.0391656	0.0573706
Cluster-81651.0	0	0	0	0	0	0	8.08	7.75	6.95	4.66	4.54	3.62	5.85	5.83	4.92	0	0	0	0	0	0	193	208	178	120	92	79	134	147	100	-8.63068	2.03276e-12	5.13172e-12	down	-9.32014	1.66679e-14	5.36468e-14	down	-9.91841	1.54732e-16	6.04423e-16	down	-9.21594	2.72489e-14	8.58927e-14	down	1.28409	1.3978e-13	7.31396e-13
Cluster-81651.1	4.64	4.31	3.33	8.18	8.38	8.59	0	0.12	0	0	0.1	0	0	0	0	103	84	72	178	250	195	0	3	0	0	2	0	0	0	0	8.6719	6.48162e-17	2.57094e-16	up	10.2243	1.30455e-17	5.68373e-17	up	7.80396	1.18244e-19	6.14219e-19	up	9.0745	1.4194e-13	4.1418e-13	up	NA	NA	NA
Cluster-81651.3	0.49	0.58	0.58	3.35	2.57	3.25	1.22	1.82	1.88	0.08	0	0	0.8	1	1.24	11	11	12	73	76	74	29	48	48	2	0	0	18	25	25	7.22248	2.43733e-11	5.50201e-11	up	1.81563	1.43044e-07	2.21664e-07	up	0.966482	0.00230543	0.002755	false	-0.801403	0.108408	0.117512	false	6.25446	1.23804e-08	3.82341e-08
Cluster-82265.1	0.68	1.19	1.68	2.03	1.44	0.76	3.3	3.78	3.56	1.31	10.13	5.37	2.4	0.42	2.62	55	83	130	112	155	61	152	160	182	1	6	3	68	37	64	5.37427	1.17867e-16	4.55676e-16	up	0.995019	0.0245178	0.0277427	false	-0.507912	0.102895	0.111969	false	0.846559	0.0675385	0.0741573	false	5.90591	1.14413e-32	1.71223e-31
Cluster-82265.2	0.05	0	0	0.03	0	0	1.07	1.25	0.67	0.27	0.22	0.38	0.84	0.88	1.06	3	0	0	1	0	0	91	118	61	24	16	29	68	78	77	NA	NA	NA	NA	-7.60282	7.89363e-10	1.57059e-09	down	-7.85235	4.84694e-10	9.69683e-10	down	-6.02578	5.31799e-11	1.18372e-10	down	2.25235	2.06506e-10	7.80051e-10
Cluster-82265.3	0.52	0.72	0	0.01	0	0.71	0	0	0	8.69	8.93	9.77	0	0	0	42	51	0	1	0	57	0	0	0	808	654	768	0	0	0	-4.75773	0.0135745	0.0154845	down	NA	NA	NA	NA	NA	NA	NA	NA	7.62105	0.051257	0.0567856	false	-11.6955	4.57793e-23	4.63327e-22
Cluster-82265.6	2.01	2.2	1.34	2.9	2.78	2.47	0	0	0	0	0	0	0	0	0	126	121	80	177	234	155	0	0	0	0	0	0	0	0	0	10.3844	4.70603e-18	2.07344e-17	up	10.0837	5.14224e-17	2.11643e-16	up	10.102	4.36207e-17	1.7989e-16	up	9.41637	2.33391e-14	7.41186e-14	up	NA	NA	NA
Cluster-82265.7	0	0	0	0	0	0	6.25	6.64	6.62	0.51	0	0.24	3.39	3.91	3.24	0	0	0	0	0	0	423	500	482	37	0	15	220	279	187	NA	NA	NA	NA	-10.1675	2.45871e-17	1.04306e-16	down	-11.1943	4.12879e-21	2.41331e-20	down	-10.0634	4.51177e-17	1.91198e-16	down	5.14672	6.29959e-05	0.000133442
Cluster-83231.2	0	0	0	0	0	0	2.52	2.39	2.46	3.01	2.57	2.69	4.13	2.43	2.59	0	0	0	0	0	0	28	31	29	37	24	27	44	29	25	-6.90042	1.73317e-07	2.64244e-07	down	-7.37095	3.89111e-08	6.43143e-08	down	-7.19926	4.11725e-08	6.62919e-08	down	-7.2665	4.16405e-08	6.73214e-08	down	0.29382	0.378621	0.442084
Cluster-83231.3	9.41	7.29	7.7	4.48	2.46	5.62	3.93	6.82	3.61	6.03	4.7	2.06	6.2	7.41	6.01	77	52	63	36	26	48	35	70	34	58	36	16	53	69	45	0.475725	0.409643	0.425691	false	-0.454366	0.286682	0.302402	false	-0.166101	0.745645	0.757635	false	0.40983	0.135224	0.145667	false	0.63806	0.173963	0.222147
Cluster-83231.4	3.98	3.05	3.65	0.65	1.94	0.89	0.6	0.13	0.78	0.11	0.68	0.26	0	0	1.43	55	37	50	8	36	12	9	2	12	1	8	3	0	0	18	NA	NA	NA	NA	NA	NA	NA	NA	NA	NA	NA	NA	3.02587	0.0344812	0.0386058	up	NA	NA	NA
Cluster-83231.5	7.36	8.69	6.78	6.16	6.68	7.17	0	0	0	0.12	0	0	0.19	0	0	89	92	80	73	107	90	0	0	0	1	0	0	2	0	0	8.35783	6.18087e-12	1.48302e-11	up	7.1662	2.34736e-11	5.47327e-11	up	9.03725	1.4596e-13	4.22844e-13	up	7.23855	1.27577e-11	3.03358e-11	up	NA	NA	NA
Cluster-83231.6	0	0	0	1.39	0.29	0	5.93	5.7	6.83	4.04	4.89	7.62	8.38	6.19	3.7	0	0	0	12	3	0	56	62	69	42	40	66	76	62	30	-2.85165	0.00473193	0.00552731	down	-3.29408	0.00132369	0.00160495	down	-3.4574	0.000270863	0.00033754	down	-8.02194	8.19435e-10	1.60469e-09	down	0.609004	0.0451257	0.0653126
Cluster-84737.0	0	0	0.24	0.32	0.12	0.3	0	0.06	0.14	7.16	8.07	8.72	0.23	0.49	0.26	0	0	3	4	2	4	0	1	2	106	94	108	3	7	3	-4.54554	9.35484e-17	3.65627e-16	down	NA	NA	NA	NA	NA	NA	NA	NA	NA	NA	NA	NA	-6.40422	1.91637e-13	9.89464e-13
Cluster-85217.1	0.81	0.97	0.45	9.8	8.88	8.61	1.14	1.07	1.43	0.14	0.32	0.26	3.94	3.39	2.59	19	19	10	220	269	202	18	18	29	2	4	3	69	64	38	6.65586	6.07164e-38	7.9391e-37	up	2.11788	1.16881e-19	6.08495e-19	up	3.51938	5.42331e-38	7.11851e-37	up	-1.60959	0.00027851	0.000344789	down	NA	NA	NA
Cluster-85566.0	1.15	0.49	0.94	3.13	2.61	1.76	0	0	0	0	0	0	0	0	0	36	13	28	97	111	56	0	0	0	0	0	0	0	0	0	9.2848	1.10985e-13	3.18642e-13	up	8.98447	1.01868e-12	2.73023e-12	up	9.00261	8.78529e-13	2.35159e-12	up	7.3044	1.35499e-07	2.07072e-07	up	NA	NA	NA
Cluster-85566.2	0	0	0	2.86	2.54	2.95	0	0.19	0	0	0	0	0	0	0	0	0	0	87	106	93	0	7	0	0	0	0	0	0	0	9.41231	8.73336e-15	2.8084e-14	up	9.11168	8.0502e-14	2.41906e-13	up	5.49738	7.54271e-11	1.64634e-10	up	NA	NA	NA	NA	NA	NA	NA
Cluster-85566.3	6.21	4.66	6.26	9.47	9.78	9.55	0.31	0.48	0.24	0.15	0.37	0.17	0.49	1.03	0.67	171	112	166	253	359	266	9	15	7	4	9	4	13	32	16	6.07431	5.58388e-55	1.11611e-53	up	3.94563	5.08428e-42	7.38496e-41	up	4.92714	1.67658e-55	3.41897e-54	up	3.0938	5.65173e-18	2.61555e-17	up	NA	NA	NA
Cluster-88869.1	0	0.37	0	0	0	0	3.1	4.17	3.06	1.86	0.41	0.44	2.11	0.69	1.58	0	3	0	0	0	0	35	54	36	22	4	4	22	8	15	NA	NA	NA	NA	NA	NA	NA	NA	-7.6977	2.69546e-09	4.96063e-09	down	NA	NA	NA	NA	2.40409	4.06772e-05	8.78869e-05
[truncated: 33 more columns]
